# Supplementary material for: Genome-wide association study for ashy stem blight resistance in USDA common bean germplasm
Source: Front Plant Sci. 2025 May 21;16:1590571. doi: 10.3389/fpls.2025.1590571 (PMC12134074; doi:10.3389/fpls.2025.1590571)
Supplement: Supplementary file 1 [file Table1.xlsx]

## Sheet: ST1_line
Supplementary Table S1a. 335 USDA common bean (Phaseolus vulgaris L.) accession ID, name, and origin (country and city), population clusters, and their ashy stem blight disease score and severity (DSI), ordered by 2-clusters, followed by origin (country).									S1b. List of 45 countries and their common bean accession numbers.
ACCESSION	NAME	ORIGIN	Country	2-cluster	ASB_PRI21.DSI	ASB_PRI21.Score (1-9)			Country	NO. of Accessions
PI638845	Armenian Red	Armenia	Armenia	Q1	96.2963	8.66667			Mexico	60
PI638846	Armenian White	Armenia	Armenia	Q1	83.3333	7.5			China	39
PI136685	KLEINE WEISSE	Australia	Australia	Q1	77.7778	7			Bulgaria	37
PI370533	Nizok bel	Bosnia and Herzegovina	Bosnia and Herzegovina	Q1	94.4444	8.5			United States	31
PI642110	REGENTE	Brazil	Brazil	Q1	85.1852	7.66667			Turkey	19
PI640923	ASTOR	Bulgaria	Bulgaria	Q1	88.8889	8			India	16
PI640931	DUNAVCI 6	Bulgaria	Bulgaria	Q1	85.1852	7.66667			North Macedonia	14
PI642099	DOBRUDZHA 63	Bulgaria	Bulgaria	Q1	92.5926	8.33333			Hungary	12
PI661653	OTERCHEVO 1	Bulgaria	Bulgaria	Q1	88.8889	8			France	11
PI661662	PRESLAV	Bulgaria	Bulgaria	Q1	83.3333	7.5			Netherlands	9
PI661678	SAMURANOVO 1	Bulgaria	Bulgaria	Q1	62.963	5.66667			Pakistan	7
PI661697	USTINO 3	Bulgaria	Bulgaria	Q1	83.3333	7.5			Ecuador	6
PI661701	VRATARITE 1	Bulgaria	Bulgaria	Q1	98.1481	8.83333			Australia	5
W612158	Gavrailovo	Bulgaria	Bulgaria	Q1	92.5926	8.33333			Canada	5
W612182	Dzhurovo	Bulgaria	Bulgaria	Q1	96.2963	8.66667			Iran	5
W612218	Klimat	Bulgaria	Bulgaria	Q1	66.6667	6			Japan	5
W612236	Krupnik 4	Bulgaria	Bulgaria	Q1	96.2963	8.66667			Armenia	4
W612263	Oshen	Bulgaria	Bulgaria	Q1	92.5926	8.33333			Colombia	4
W612265	Oreshec	Bulgaria	Bulgaria	Q1	90.7407	8.16667			Costa Rica	4
W612267	Ostane	Bulgaria	Bulgaria	Q1	92.5926	8.33333			Guatemala	4
W612313	St. Karadia	Bulgaria	Bulgaria	Q1	83.3333	7.5			El Salvador	3
W612321	General Toshevo 3	Bulgaria	Bulgaria	Q1	81.4815	7.33333			Former Serbia and Montenegro	3
W612334	Chilik	Bulgaria	Bulgaria	Q1	85.1852	7.66667			Peru	3
W612354	Dagestan	Bulgaria	Bulgaria	Q1	94.4444	8.5			Sweden	3
W612369	Panayotov	Bulgaria	Bulgaria	Q1	92.5926	8.33333			Belgium	2
W612376	Krasnogradskaya 22	Bulgaria	Bulgaria	Q1	100	9			Bolivia	2
W612390	Ragalla	Bulgaria	Bulgaria	Q1	96.2963	8.66667			Chile	2
W612423	PP 240	Bulgaria	Bulgaria	Q1	70.3704	6.33333			Germany	2
W612468	Vladimirovo 9	Bulgaria	Bulgaria	Q1	96.2963	8.66667			Switzerland	2
PI590540	AC SKIPPER	Alberta, Canada	Canada	Q1	79.6296	7.16667			Argentina	1
PI638798	OAC LASER	Ontario, Canada	Canada	Q1	75.9259	6.83333			Bosnia and Herzegovina	1
PI638799	OAC RICO	Ontario, Canada	Canada	Q1	85.1852	7.66667			Brazil	1
PI638801	VISTA	Ontario, Canada	Canada	Q1	79.6296	7.16667			Burundi	1
PI640939	KANADA 84-2	Canada	Canada	Q1	94.4444	8.5			Cuba	1
PI300677	Ricos	Chile	Chile	Q1	68.5185	6.16667			Dominican Republic	1
PI291367	G1636	China	China	Q1	75.9259	6.83333			Georgia	1
PI291368	G1637	China	China	Q1	77.7778	7			Honduras	1
PI291369	G18894	China	China	Q1	72.2222	6.5			Italy	1
PI353499	27811	China	China	Q1	81.4815	7.33333			Montenegro	1
PI353503	G19282	China	China	Q1	81.4815	7.33333			Nicaragua	1
PI353506	G19285	China	China	Q1	75.9259	6.83333			Portugal	1
PI353530	G19304	China	China	Q1	57.4074	5.16667			Soviet Union	1
PI391626	Shuang-chi-chia-tou	China	China	Q1	83.3333	7.5			Ukraine	1
PI391627	Hsiao-ching-chia	China	China	Q1	74.0741	6.66667			United Kingdom	1
PI391628	Lao-lai-shao	China	China	Q1	66.6667	6			Yemen	1
PI419097	Ching Tao Chia Tuo	China	China	Q1	77.7778	7
PI430590	Tsing tao chia tou	Beijing Shi, China	China	Q1	44.4444	4			total	335
PI436588	Qing dau Jia dou	China	China	Q1	64.8148	5.83333
PI499956	JB850715-2	Sichuan Sheng, China	China	Q1	77.7778	7
PI549784	WYOMING 27863	China	China	Q1	88.8889	8
PI549793	WYOMING 28791	China	China	Q1	68.5185	6.16667
PI549797	WYOMING 29143	China	China	Q1	85.1852	7.66667
PI577692	WJK-PRC-26.2	China	China	Q1	98.1481	8.83333
PI583568	W6 3080	Hebei Sheng, China	China	Q1	55.5556	5
PI583570	W6 3082	Hebei Sheng, China	China	Q1	92.5926	8.33333
PI583571	W6 3083	Hebei Sheng, China	China	Q1	66.6667	6
PI207153	Liberano L-7	Colombia	Colombia	Q1	68.5185	6.16667
PI207196	Bayo Palo	Colombia	Colombia	Q1	85.1852	7.66667
PI313615	Huila 5	Huila, Colombia	Colombia	Q1	66.6667	6
PI313630	Narino 11	Nariño, Colombia	Colombia	Q1	72.2222	6.5
PI288013	Negro Criollo	Costa Rica	Costa Rica	Q1	62.963	5.66667
PI309834	Frijol negro	Cartago, Costa Rica	Costa Rica	Q1	46.2963	4.16667
PI309845	Col. No. 20670, lot #1	Cartago, Costa Rica	Costa Rica	Q1	62.963	5.66667
PI372353	NEP-white-2	Costa Rica	Costa Rica	Q1	62.963	5.66667
PI209621	Black Valentine-Cuban form	Cuba	Cuba	Q1	55.5556	5
PI603941	ARROYO LORO NEGRO	Dominican Republic	Dominican Republic	Q1	68.5185	6.16667
PI152326	Negro Redondo	Ecuador	Ecuador	Q1	62.963	5.66667
PI150405	Blanco gordo	El Salvador	El Salvador	Q1	46.2963	4.16667
PI297288	Porrillo 1	El Salvador	El Salvador	Q1	70.3704	6.33333
PI264240	Flageolet Vert	France	France	Q1	83.3333	7.5
PI550434	IRINA	Germany	Germany	Q1	75.9259	6.83333
PI195349	No. 2786	Chimaltenango, Guatemala	Guatemala	Q1	70.3704	6.33333
PI195375	G790	Quetzaltenango, Guatemala	Guatemala	Q1	59.2593	5.33333
PI201018	No. 3449	Jutiapa, Guatemala	Guatemala	Q1	70.3704	6.33333
PI310692	Col. No. 20906	Jutiapa, Guatemala	Guatemala	Q1	46.2963	4.16667
PI326121	Tineco	Copán, Honduras	Honduras	Q1	62.963	5.66667
PI414838	Pearl bean	Hungary	Hungary	Q1	90.7407	8.16667
PI507998	0902513	Nógrád, Hungary	Hungary	Q1	96.2963	8.66667
W6106	W6 106	Hungary	Hungary	Q1	96.2963	8.66667
PI179965	Rong	India	India	Q1	85.1852	7.66667
PI216042	COMMON PINK BEAN	Delhi, India	India	Q1	68.5185	6.16667
PI361160	G20565	Himachal Pradesh, India	India	Q1	85.1852	7.66667
PI361246	G20644	Himachal Pradesh, India	India	Q1	88.8889	8
PI361264	G20661	Jammu and Kashmir, India	India	Q1	68.5185	6.16667
PI361321	PLB. 206	Jammu and Kashmir, India	India	Q1	83.3333	7.5
PI361366	PLB. 277	India	India	Q1	79.6296	7.16667
PI361400	PLB. 324	Himachal Pradesh, India	India	Q1	79.6296	7.16667
PI361408	PLB. 334	Himachal Pradesh, India	India	Q1	87.037	7.83333
PI549792	WYOMING 28665	India	India	Q1	85.1852	7.66667
PI142885	Lobaesukh	Iran	Iran	Q1	79.6296	7.16667
PI416701	G14158	Iran	Iran	Q1	90.7407	8.16667
PI550006	POLE BEAN (ECCLI FAMILY)	Italy	Italy	Q1	94.4444	8.5
PI355897	Kairo otebo	Japan	Japan	Q1	96.2963	8.66667
PI156830	Bayo Chico	Mexico	Mexico	Q1	87.037	7.83333
PI196931	Frijol Aluvia	Veracruz de Ignacio de la Llave, Mexico	Mexico	Q1	81.4815	7.33333
PI201324	G18762	Hidalgo, Mexico	Mexico	Q1	61.1111	5.5
PI201354	G18769	Hidalgo, Mexico	Mexico	Q1	70.3704	6.33333
PI201387	G18783	Oaxaca, Mexico	Mexico	Q1	77.7778	7
PI203920	G874	Oaxaca, Mexico	Mexico	Q1	74.0741	6.66667
PI209473	G1356	Chiapas, Mexico	Mexico	Q1	48.1481	4.33333
PI309759	Higuerillo	Guanajuato, Mexico	Mexico	Q1	74.0741	6.66667
PI310611	Frijol de bara	Chiapas, Mexico	Mexico	Q1	55.5556	5
PI311947	Frijol abolado	Veracruz de Ignacio de la Llave, Mexico	Mexico	Q1	74.0741	6.66667
PI311960	Frijol Mixteca	Oaxaca, Mexico	Mexico	Q1	70.3704	6.33333
PI311966	Frijol negro grueso	Oaxaca, Mexico	Mexico	Q1	79.6296	7.16667
PI312083	Frijol flor de Mayo	Ciudad de México, Mexico	Mexico	Q1	72.2222	6.5
PI313328	Negro brilliante	Guanajuato, Mexico	Mexico	Q1	66.6667	6
PI313384	Moro	Jalisco, Mexico	Mexico	Q1	68.5185	6.16667
PI313412	Blanco	México, Mexico	Mexico	Q1	59.2593	5.33333
PI313425	Bayo cafe	México, Mexico	Mexico	Q1	51.8519	4.66667
PI313440	Amarillo	México, Mexico	Mexico	Q1	72.2222	6.5
PI313444	Negro brillante	México, Mexico	Mexico	Q1	68.5185	6.16667
PI313445	Negro brillante	México, Mexico	Mexico	Q1	61.1111	5.5
PI313470	Negro	Michoacán de Ocampo, Mexico	Mexico	Q1	61.1111	5.5
PI313473	Cafe	Morelos, Mexico	Mexico	Q1	81.4815	7.33333
PI313490	Negro brill	Puebla, Mexico	Mexico	Q1	59.2593	5.33333
PI313501	Parraleno colorado	Puebla, Mexico	Mexico	Q1	85.1852	7.66667
PI313524	Vaquita	Veracruz de Ignacio de la Llave, Mexico	Mexico	Q1	72.2222	6.5
PI313526	Negro jaro	Veracruz de Ignacio de la Llave, Mexico	Mexico	Q1	77.7778	7
PI313709	G2587	Mexico	Mexico	Q1	79.6296	7.16667
PI313733	G16350	Mexico	Mexico	Q1	72.2222	6.5
PI313749	Negro	Mexico	Mexico	Q1	48.1481	4.33333
PI313820	Col. No. 451	Mexico	Mexico	Q1	83.3333	7.5
PI313839	Rojito	Mexico	Mexico	Q1	85.1852	7.66667
PI319618	Frijol flor de Mayo	Aguascalientes, Mexico	Mexico	Q1	70.3704	6.33333
PI319683	Frijol morada bolita	Michoacán de Ocampo, Mexico	Mexico	Q1	81.4815	7.33333
PI319684	Frijol Higuerilla	Michoacán de Ocampo, Mexico	Mexico	Q1	61.1111	5.5
PI325614	G16396	Puebla, Mexico	Mexico	Q1	85.1852	7.66667
PI325642	Frijol sauhuetoli	Puebla, Mexico	Mexico	Q1	79.6296	7.16667
PI325653	Frijol badgito	Veracruz de Ignacio de la Llave, Mexico	Mexico	Q1	70.3704	6.33333
PI325731	Flor de Mayo	Mexico	Mexico	Q1	81.4815	7.33333
PI325749	G14190	Mexico	Mexico	Q1	64.8148	5.83333
PI325750	G19187	Mexico	Mexico	Q1	74.0741	6.66667
PI346960	G19255	Mexico	Mexico	Q1	53.7037	4.83333
PI417616	Flor de Mayo	Michoacán de Ocampo, Mexico	Mexico	Q1	92.5926	8.33333
PI417622	G12890	Michoacán de Ocampo, Mexico	Mexico	Q1	92.5926	8.33333
PI417624	Coyote	Jalisco, Mexico	Mexico	Q1	61.1111	5.5
PI417657	M7252	Guanajuato, Mexico	Mexico	Q1	85.1852	7.66667
PI417721	Enredador paraleno	Veracruz de Ignacio de la Llave, Mexico	Mexico	Q1	77.7778	7
PI417725	Criollo mateado	Puebla, Mexico	Mexico	Q1	88.8889	8
PI430204	Negro	Mexico	Mexico	Q1	81.4815	7.33333
PI430206	Rosita	Mexico	Mexico	Q1	66.6667	6
PI449387	M 7489	Veracruz de Ignacio de la Llave, Mexico	Mexico	Q1	92.5926	8.33333
PI449410	M 7975	Ciudad de México, Mexico	Mexico	Q1	87.037	7.83333
PI533251	M7488	Veracruz de Ignacio de la Llave, Mexico	Mexico	Q1	88.8889	8
PI533315	M8187	Puebla, Mexico	Mexico	Q1	75.9259	6.83333
PI533366	M7978	Ciudad de México, Mexico	Mexico	Q1	75.9259	6.83333
PI533532	M9612	Chiapas, Mexico	Mexico	Q1	68.5185	6.16667
PI535395	TARS 144	Mexico	Mexico	Q1	72.2222	6.5
PI368784	Grav bel	Montenegro	Montenegro	Q1	83.3333	7.5
PI310872	Claro	Boaco, Nicaragua	Nicaragua	Q1	55.5556	5
PI251047	G1031	North Macedonia	North Macedonia	Q1	87.037	7.83333
PI358143	Bel saren	North Macedonia	North Macedonia	Q1	94.4444	8.5
PI368775	Bel nizok	North Macedonia	North Macedonia	Q1	88.8889	8
PI368781	Belo zrno	North Macedonia	North Macedonia	Q1	79.6296	7.16667
PI368791	Siten pritkas	North Macedonia	North Macedonia	Q1	77.7778	7
PI370568	Pritkas	North Macedonia	North Macedonia	Q1	75.9259	6.83333
PI218106	Kurkhe	Pakistan	Pakistan	Q1	94.4444	8.5
PI219704	Shopar	Pakistan	Pakistan	Q1	75.9259	6.83333
PI426878	Malla	Pakistan	Pakistan	Q1	92.5926	8.33333
PI426879	Bagri	Pakistan	Pakistan	Q1	96.2963	8.66667
PI427085	Lobia	Pakistan	Pakistan	Q1	94.4444	8.5
W620588	WKP-88-23	Punjab, Pakistan	Pakistan	Q1	94.4444	8.5
PI306158	Preto	Portugal	Portugal	Q1	72.2222	6.5
PI415995	Kirovskaja v'juscajasia	Former, Soviet Union	Soviet Union	Q1	88.8889	8
PI324243	Argus	Sweden	Sweden	Q1	96.2963	8.66667
PI262165	Juli Sel. Wadenswiller	Switzerland	Switzerland	Q1	81.4815	7.33333
PI169901	Hofoz	Bursa, Turkey	Turkey	Q1	83.3333	7.5
PI169920	Kazak	Bursa, Turkey	Turkey	Q1	85.1852	7.66667
PI171783	Seker Tombul	Rize, Turkey	Turkey	Q1	88.8889	8
PI171788	Guzluk	Trabzon, Turkey	Turkey	Q1	74.0741	6.66667
PI173044	Tirtir	Gaziantep, Turkey	Turkey	Q1	64.8148	5.83333
PI175821	No. 2154	Turkey	Turkey	Q1	98.1481	8.83333
PI175867	Kilciksiz	Turkey	Turkey	Q1	75.9259	6.83333
PI416702	65-153-01196	Turkey	Turkey	Q1	94.4444	8.5
PI226921	Sparshchevia Voscovaia	Ukraine	Ukraine	Q1	59.2593	5.33333
PI661909	Yaris	England, United Kingdom	United Kingdom	Q1	53.7037	4.83333
PI209053	Bonita	Puerto Rico, United States	United States	Q1	61.1111	5.5
PI353577	G19969	New Mexico, United States	United States	Q1	98.1481	8.83333
PI483125	Nodak	North Dakota, United States	United States	Q1	96.2963	8.66667
PI522246	BILL Z	Colorado, United States	United States	Q1	92.5926	8.33333
PI548816	ANCHOR	United States	United States	Q1	70.3704	6.33333
PI549570	WHITE HALF-RUNNER	Missouri, United States	United States	Q1	85.1852	7.66667
PI549593	BLUE RIBBON	Missouri, United States	United States	Q1	85.1852	7.66667
PI550070	W6 7917	Colorado, United States	United States	Q1	92.5926	8.33333
PI550256	PULSAR	United States	United States	Q1	88.8889	8
PI550366	BIVA	Colorado, United States	United States	Q1	90.7407	8.16667
PI550392	TRAMA	Colorado, United States	United States	Q1	81.4815	7.33333
PI561931	DMC 04-60	United States	United States	Q1	79.6296	7.16667
PI608375	Carioca	Nebraska, United States	United States	Q1	98.1481	8.83333
PI608388	Amarillo 154	Nebraska, United States	United States	Q1	61.1111	5.5
PI613166	SEA 5	Idaho, United States	United States	Q1	59.2593	5.33333
PI638673	Genetic Marker 107	Florida, United States	United States	Q1	74.0741	6.66667
PI462027	Kusheri	Yemen	Yemen	Q1	61.1111	5.5
PI638885	Poroto chaucha	Argentina	Argentina	Q2	44.4444	4
PI638847	Armenian Asparagus	Armenia	Armenia	Q2	79.6296	7.16667
PI661892	ARM 175	Armenia	Armenia	Q2	87.037	7.83333
PI173208	Tweed Wonder	Australia	Australia	Q2	38.8889	3.5
PI316909	Redlands Autumn Crop	Victoria, Australia	Australia	Q2	64.8148	5.83333
PI360911	Canadian Wonder	Australia	Australia	Q2	64.8148	5.83333
PI486351	Redlands New Pioneer	Queensland, Australia	Australia	Q2	62.963	5.66667
PI161952	Lingot	Belgium	Belgium	Q2	40.7407	3.66667
PI161954	Supermetis	Belgium	Belgium	Q2	74.0741	6.66667
PI387862	W-941a	Bolivia	Bolivia	Q2	59.2593	5.33333
PI661817	DGD 3011	Chuquisaca, Bolivia	Bolivia	Q2	88.8889	8
PI379478	Pesak	Bulgaria	Bulgaria	Q2	61.1111	5.5
PI661620	APRILOVO 1	Bulgaria	Bulgaria	Q2	66.6667	6
PI661623	BANICHAN 3	Bulgaria	Bulgaria	Q2	68.5185	6.16667
PI661680	SANDANSKI 2	Bulgaria	Bulgaria	Q2	55.5556	5
W612178	Gulyanci 1	Bulgaria	Bulgaria	Q2	81.4815	7.33333
W612201	Zagovec	Bulgaria	Bulgaria	Q2	48.1481	4.33333
W612235	Krupnik 3	Bulgaria	Bulgaria	Q2	46.2963	4.16667
W612246	Lozen 1	Bulgaria	Bulgaria	Q2	70.3704	6.33333
W612309	Sredishte	Bulgaria	Bulgaria	Q2	50	4.5
W612322	Topeli	Bulgaria	Bulgaria	Q2	83.3333	7.5
W612332	Hitovo 2	Bulgaria	Bulgaria	Q2	90.7407	8.16667
W612361	Zelehostruchkovaja	Bulgaria	Bulgaria	Q2	75.9259	6.83333
W612398	Vladimirovo 1	Bulgaria	Bulgaria	Q2	94.4444	8.5
PI110229	G16	Burundi	Burundi	Q2	50	4.5
PI282067	Racimo	Chile	Chile	Q2	55.5556	5
PI113367	G19	Nei Mongol Zizhiqu, China	China	Q2	83.3333	7.5
PI353531	G19305	China	China	Q2	55.5556	5
PI419150	Aisheng	Jiangsu Sheng, China	China	Q2	98.1481	8.83333
PI430499	Ai chi ho tzu	China	China	Q2	77.7778	7
PI430589	Nen chieh	China	China	Q2	75.9259	6.83333
PI478382	O 114	China	China	Q2	94.4444	8.5
PI549785	WYOMING 27865	China	China	Q2	51.8519	4.66667
PI577688	WJK-PRC-92	Yunnan Sheng, China	China	Q2	79.6296	7.16667
PI577691	GL-6	Xinjiang Uygur Zizhiqu, China	China	Q2	87.037	7.83333
PI577696	W6 9397	China	China	Q2	98.1481	8.83333
PI583573	W6 3086	Hebei Sheng, China	China	Q2	74.0741	6.66667
W611340	Ai dao dou	China	China	Q2	72.2222	6.5
W613228	W6 13228	China	China	Q2	85.1852	7.66667
W613229	W6 13229	China	China	Q2	81.4815	7.33333
W613230	W6 13230	China	China	Q2	87.037	7.83333
W616677	W6 16677	China	China	Q2	100	9
W622465	PV-00-01	Yunnan Sheng, China	China	Q2	57.4074	5.16667
W64549	WJK-PRC-91	Yunnan Sheng, China	China	Q2	77.7778	7
PI241794	G1441	Guayas, Ecuador	Ecuador	Q2	50	4.5
PI355415	SAM 2643	Imbabura, Ecuador	Ecuador	Q2	55.5556	5
PI355419	SAM 2670	Ecuador	Ecuador	Q2	51.8519	4.66667
PI415892	Frijol	Carchi, Ecuador	Ecuador	Q2	66.6667	6
PI415926	E8495	Imbabura, Ecuador	Ecuador	Q2	61.1111	5.5
PI297294	27-R	El Salvador	El Salvador	Q2	50	4.5
PI358123	Prilepska niska	Former Serbia and Montenegro	Former Serbia and Montenegro	Q2	51.8519	4.66667
PI368771	Bel nizok	Former Serbia and Montenegro	Former Serbia and Montenegro	Q2	46.2963	4.16667
PI379504	Nizok	Former Serbia and Montenegro	Former Serbia and Montenegro	Q2	81.4815	7.33333
PI264786	Nord Holland	France	France	Q2	37.037	3.33333
PI302537	Mont d'or	France	France	Q2	64.8148	5.83333
PI349846	Maxidor	France	France	Q2	75.9259	6.83333
PI518171	Aiquille Verte	France	France	Q2	92.5926	8.33333
PI518195	FIN DE MONCLAR	France	France	Q2	85.1852	7.66667
PI518200	FLAGEOLET BLANC DU NORD	France	France	Q2	79.6296	7.16667
PI518203	GLOIRE D'AUBAGNE	France	France	Q2	87.037	7.83333
PI518211	JAUNE CENT POUR UN	France	France	Q2	68.5185	6.16667
PI518222	PLEIN LE PANIER	France	France	Q2	68.5185	6.16667
PI518229	SAXA	France	France	Q2	59.2593	5.33333
PI661952	GSMO 1-8	Georgia	Georgia	Q2	85.1852	7.66667
PI264142	Favorite	Germany	Germany	Q2	46.2963	4.16667
PI289436	Wiener Treib	Hungary	Hungary	Q2	61.1111	5.5
PI324539	Bataaf	Hungary	Hungary	Q2	59.2593	5.33333
PI324598	Erpataki	Hungary	Hungary	Q2	50	4.5
PI324655	Sans Rival	Hungary	Hungary	Q2	81.4815	7.33333
PI324680	Vtoraja pjatiletka	Hungary	Hungary	Q2	79.6296	7.16667
PI324688	Wunder des Marktes	Hungary	Hungary	Q2	88.8889	8
PI414817	Tabby bean	Hungary	Hungary	Q2	48.1481	4.33333
PI414829	Elizabeth bean	Hungary	Hungary	Q2	98.1481	8.83333
PI507975	0902004	Szabolcs-Szatmár-Bereg, Hungary	Hungary	Q2	96.2963	8.66667
PI163116	No. 8411	Delhi, India	India	Q2	40.7407	3.66667
PI164300	Avereh	Tamil Nadu, India	India	Q2	57.4074	5.16667
PI271506	Raji Mar	Himachal Pradesh, India	India	Q2	68.5185	6.16667
PI346320	PLB-14-1	India	India	Q2	62.963	5.66667
PI361206	G20606	Himachal Pradesh, India	India	Q2	100	9
PI361421	G14208	Himachal Pradesh, India	India	Q2	55.5556	5
PI140306	G14491	Iran	Iran	Q2	77.7778	7
PI212019	No. 1	Markazī, Iran	Iran	Q2	57.4074	5.16667
PI226523	Lubia Rasht	Khūzestān, Iran	Iran	Q2	44.4444	4
PI355898	Kitahara beninaga	Japan	Japan	Q2	83.3333	7.5
PI598289	Kaimama (shell bean)	Hokkaidô, Japan	Japan	Q2	88.8889	8
PI598300	PV7-8	Hokkaidô, Japan	Japan	Q2	98.1481	8.83333
PI598306	HOK7-1	Hokkaidô, Japan	Japan	Q2	68.5185	6.16667
PI309702	Frijol matequilla	México, Mexico	Mexico	Q2	42.5926	3.83333
PI533258	Canario	Ciudad de México, Mexico	Mexico	Q2	50	4.5
PI533481	M9506A-Bulk	Veracruz de Ignacio de la Llave, Mexico	Mexico	Q2	74.0741	6.66667
W626456	Yellow Peruano	Guanajuato, Mexico	Mexico	Q2	64.8148	5.83333
PI432623	Aff. Berna	Netherlands	Netherlands	Q2	59.2593	5.33333
PI432658	Grootzadige met afwijkende kleur	Zuid-Holland, Netherlands	Netherlands	Q2	68.5185	6.16667
PI432669	Stokkievitsboon	North Holland, Netherlands	Netherlands	Q2	70.3704	6.33333
PI432688	Strogele	Groningen, Netherlands	Netherlands	Q2	64.8148	5.83333
PI432702	Bruine soldaat	Gelderland, Netherlands	Netherlands	Q2	66.6667	6
PI439547	Hardschillige witte	Zuid-Holland, Netherlands	Netherlands	Q2	85.1852	7.66667
PI439576	Porcelein boon	Zuid-Holland, Netherlands	Netherlands	Q2	85.1852	7.66667
PI458587	Bruine soepboon	Limburg, Netherlands	Netherlands	Q2	64.8148	5.83333
PI486345	Gieterse boon (slaboon)	Netherlands	Netherlands	Q2	62.963	5.66667
PI358100	Mrzenska zolta	North Macedonia	North Macedonia	Q2	92.5926	8.33333
PI358104	Zolta mesunka	North Macedonia	North Macedonia	Q2	96.2963	8.66667
PI358108	Zlatna	North Macedonia	North Macedonia	Q2	85.1852	7.66667
PI358117	Kumanovska zolta	North Macedonia	North Macedonia	Q2	83.3333	7.5
PI358135	Veleska	North Macedonia	North Macedonia	Q2	79.6296	7.16667
PI368764	Vladimirski	North Macedonia	North Macedonia	Q2	83.3333	7.5
PI370538	Mateicka	North Macedonia	North Macedonia	Q2	96.2963	8.66667
PI370552	Zvegarska	North Macedonia	North Macedonia	Q2	68.5185	6.16667
PI219702	DULL PINK VARIETY	Pakistan	Pakistan	Q2	90.7407	8.16667
PI198038	Bayo Morro-pon	Peru	Peru	Q2	66.6667	6
PI293355	G18895	Peru	Peru	Q2	42.5926	3.83333
PI316030	Col. No. G-16922	Peru	Peru	Q2	74.0741	6.66667
PI269325	Brytbona Konserva II	Sweden	Sweden	Q2	53.7037	4.83333
PI284703	BAKON	Sweden	Sweden	Q2	51.8519	4.66667
PI262163	Wadenswiler	Switzerland	Switzerland	Q2	40.7407	3.66667
PI169721	Aysekadin Oturak	Antalya, Turkey	Turkey	Q2	61.1111	5.5
PI169728	Beyez topalak	Antalya, Turkey	Turkey	Q2	62.963	5.66667
PI169790	Oturak	İzmir, Turkey	Turkey	Q2	48.1481	4.33333
PI169878	Barbunya	Balıkesir, Turkey	Turkey	Q2	66.6667	6
PI169880	No. 3283	Balıkesir, Turkey	Turkey	Q2	46.2963	4.16667
PI171791	Mercan	Trabzon, Turkey	Turkey	Q2	61.1111	5.5
PI339345	4F-50/10	Turkey	Turkey	Q2	62.963	5.66667
PI339414	G20454	Turkey	Turkey	Q2	48.1481	4.33333
PI339459	Horoz Fasulyesi	Turkey	Turkey	Q2	57.4074	5.16667
PI339480	HOROZ FASULYESI	Turkey	Turkey	Q2	66.6667	6
PI451790	Yer Ayse	Turkey	Turkey	Q2	66.6667	6
PI304255	Tom Fowler's Green Shell Bean	Montana, United States	United States	Q2	62.963	5.66667
PI433570	13 / 77	Minnesota, United States	United States	Q2	75.9259	6.83333
PI451799	Maine Yellow Eye	Maine, United States	United States	Q2	50	4.5
PI549637	WADE BUSH	Idaho, United States	United States	Q2	72.2222	6.5
PI550154	SHORE	California, United States	United States	Q2	81.4815	7.33333
PI550346	HOMESTYLE	Michigan, United States	United States	Q2	77.7778	7
PI550420	ACCLAIM	Michigan, United States	United States	Q2	81.4815	7.33333
PI561051	ENVY	United States	United States	Q2	92.5926	8.33333
PI578021	LODI	United States	United States	Q2	79.6296	7.16667
PI578230	Endurance	United States	United States	Q2	68.5185	6.16667
PI642447	USWK-CBB-17	Washington, United States	United States	Q2	62.963	5.66667
PI661865	Bird eye	West Virginia, United States	United States	Q2	51.8519	4.66667
W623686	Enola	Florida, United States	United States	Q2	61.1111	5.5
W626720	Romano 942	United States	United States	Q2	87.037	7.83333
W628432	John's Best	United States	United States	Q2	90.7407	8.16667
				Parameter	ASB_PRI21.DSI	ASB_PRI21.Score
				No. of accession (N)	335	335
				Average (Ȳ)	74.4113	6.69701
				Minium (Min)	37.037	3.33333
				Maximum (Max)	100	9
				Range	62.963	5.66667
				Variance	229.25	1.85694
				Standard deviation (SD)	15.1411	1.3627
				Standard error (SE)	0.827246	0.0744521
				Coefficient of variation (CV)	20.3478	20.3478
				Table S1c. The parameter of stem blight disease score and severity (DSI).

## Sheet: ST2_anavo
Supplementary Table S2. ANOVA of ashy stem blight disease score severity (DSI) in 335 common bean accessions.
Parameter	Source	DF	Sum of Squares	Mean Square	F Ratio	Prob > F	MS component	EMS	H2 %
DSI	Genotype	336	235864	701.978	2.7974	<.0001	MSG	σ2e + bσ2G	64.3
DSI	Error	674	169136	250.943			MSE	σ2e
DSI	C. Total	1010	405000

## Sheet: ST3.all.m
Supplementary Table S3. List of 46 SNPs with LOD(-log(P-value)) significantly associated with ashy stem blight (ASB) strain PRI21 disease score severity (DSI) detected by at least one model (BLINK, GLM, MLMM, or MLM in GAPIT 3) plus t-test in (1) all: 335 USDA common bean accessions, (2) Q1: 194 accessions of Mesoamerican origin, and (3) Q2: 141 accessions of Andean domestication, and each SNP lo…
SNP	Chr	pos	SNP type	all_MAF%	LOD (-log(P-value)) for All.panel					Beneficial _allele	Unbeneficial _allele	all_LOD>6.25	SNP	Q1.MAF%	LOD (-log(P-value)) for Q1 panel					Beneficial _allele	Unbeneficial _allele	Q1.lod>4	SNP	Q2.MAF%	LOD (-log(P-value)) for Q2 panel					Beneficial _allele	Unbeneficial _allele	Q2.lod>3.5	Comment (Panel:model.LOD)
					BLINK	GLM	MLMM	MLM	t-test						BLINK	GLM	MLMM	MLM	t-test						BLINK	GLM	MLMM	MLM	t-test
Chr01_938533	1	938533	A/G	13.4328	2.67897	5.05983	2.80435	2.7419	1.942	A	G	glm>4	Chr01_938533	23.1959	4.37246	3.40593	3.80504	3.48753	5.39714	A	G	blink>4	Chr01_938533	0	0	0	0	0					Q1:blink>4
Chr01_19088009	1	19088009	T/C	49.2537	2.85528	0.613253	3.28378	3.19309	6.79841	T	C		Chr01_19088009	17.5258	7.42487	3.15539	4.99837	3.94909	1.24125	T	C	blink>6.25	Chr01_19088009	0.070922	0.490834	0.610703	0.825113	0.820471	0.78145	T	C		Q1:blink>6.25
Chr02_4325025	2	4325025	G/C	40.2985	7.42281	10.6783	5.00532	4.76946	16.7596	G	C	blink.glm>6.25	Chr02_4325025	22.6804	2.13958	2.63075	2.50817	2.0867	5.47098	G	C		Chr02_4325025	0.35461	3.19964	3.66344	2.29396	2.20387	7.60958	G	C	glm>3.5	all:blink.glm>6.25
Chr02_45086749	2	45086749	A/G	50	1.70732	4.56418	2.56862	2.51808	11.8201	A	G	glm>4	Chr02_45086749	22.4227	4.1706	3.23345	4.28248	3.04257	6.80662	A	G	blink.mlmm>4	Chr02_45086749	0.120567	0.565012	0.701878	0.716163	0.713582	0.970646	A	G		Q1:blink.mlmm>4
Chr02_45086776	2	45086776	C/T	49.8507	1.68492	4.58664	2.5951	2.54328	11.7922	C	T	glm>4	Chr02_45086776	22.6804	4.17058	3.29423	4.42448	3.13454	6.80752	C	T	blink.mlmm>4	Chr02_45086776	0.120567	0.565012	0.701878	0.716163	0.713582	0.970646	C	T		Q1:blink.mlmm>4
Chr04_38580046	4	38580046	C/T	27.6119	1.28344	0.687767	2.33429	2.29431	2.75654	C	T		Chr04_38580046	2.31959	0.38363	0.432225	0.0993428	0.0339923	3.20464	C	T		Chr04_38580046	0.375887	3.53291	4.00012	2.88481	2.7291	0.654701	T	C	blink.glm>3.5	Q2:blink.glm>3.5
Chr04_38894765	4	38894765	A/G	27.7612	1.09876	0.706917	2.25191	2.21534	2.45335	A	G		Chr04_38894765	3.86598	0.00198232	1.12235	0.286092	0.385679	2.43236	A	G		Chr04_38894765	0.393617	3.62284	4.08961	3.07771	2.89674	0.926692	G	A	blink.glm>3.5	Q2:blink.glm>3.5
Chr04_38896689	4	38896689	C/T	21.3433	2.54584	1.41466	3.81811	3.68965	1.06731	C	T		Chr04_38896689	3.60825	0.0157665	0.594182	0.117694	0.316126	1.55178	C	T		Chr04_38896689	0.457447	3.74289	4.20819	3.73618	3.45521	1.63129	T	C	blink.glm>3.5	Q2:blink.glm>3.5
Chr04_38971912	4	38971912	A/G	28.6567	1.05638	0.597301	2.12349	2.09193	2.44676	A	G		Chr04_38971912	4.63918	0.0920072	0.850499	0.0801871	0.259633	1.72507	A	G		Chr04_38971912	0.382979	3.8309	4.29447	3.20143	3.0033	0.788408	G	A	blink.glm>3.5	Q2:blink.glm>3.5
Chr04_39011026	4	39011026	C/T	28.806	0.824502	0.49887	1.83683	1.81505	2.6415	C	T		Chr04_39011026	4.89691	0.149354	0.763819	0.00285356	0.203606	1.71504	C	T		Chr04_39011026	0.382979	3.56186	4.02899	2.84262	2.69218	0.679476	T	C	blink.glm>3.5	Q2:blink.glm>3.5
Chr04_39027260	4	39027260	T/C	28.3582	0.757758	0.549976	2.11884	2.08745	2.69099	T	C		Chr04_39027260	4.63918	0.0920072	0.850499	0.0801871	0.259633	1.72507	T	C		Chr04_39027260	0.390071	3.68405	4.1502	3.24292	3.03886	0.808811	C	T	blink.glm>3.5	Q2:blink.glm>3.5
Chr04_39027279	4	39027279	G/A	28.0597	1.01151	0.698671	2.51086	2.46305	2.45459	G	A		Chr04_39027279	4.63918	0.0920072	0.850499	0.0801871	0.259633	1.72507	G	A		Chr04_39027279	0.397163	3.9446	4.40515	3.57592	3.32123	0.956669	A	G	blink.glm>3.5	Q2:blink.glm>3.5
Chr04_39027282	4	39027282	A/G	28.0597	1.01151	0.698671	2.51086	2.46305	2.45459	A	G		Chr04_39027282	4.63918	0.0920072	0.850499	0.0801871	0.259633	1.72507	A	G		Chr04_39027282	0.397163	3.9446	4.40515	3.57592	3.32123	0.956669	G	A	blink.glm>3.5	Q2:blink.glm>3.5
Chr04_39027305	4	39027305	C/G	27.3134	1.11026	0.581405	2.16875	2.13546	2.40522	C	G		Chr04_39027305	4.63918	0.0920072	0.850499	0.0801871	0.259633	1.72507	C	G		Chr04_39027305	0.414894	3.50702	3.97426	3.01199	2.83984	0.822971	G	C	blink.glm>3.5	Q2:blink.glm>3.5
Chr04_39027307	4	39027307	A/G	27.3134	1.11026	0.581405	2.16875	2.13546	2.40522	A	G		Chr04_39027307	4.63918	0.0920072	0.850499	0.0801871	0.259633	1.72507	A	G		Chr04_39027307	0.414894	3.50702	3.97426	3.01199	2.83984	0.822971	G	A	blink.glm>3.5	Q2:blink.glm>3.5
Chr04_39035272	4	39035272	C/G	26.4179	1.51266	1.2255	2.71454	2.65678	2.49772	C	G		Chr04_39035272	0	0	0	0	0					Chr04_39035272	0.37234	3.52337	3.9906	2.81034	2.66387	0.799783	G	C	blink.glm>3.5	Q2:blink.glm>3.5
Chr04_39108623	4	39108623	G/A	25.6716	1.93661	1.56399	3.42562	3.32555	1.94387	G	A		Chr04_39108623	0.773196	0.329295	0.17413	0.110352	0.246033		A	G		Chr04_39108623	0.400709	3.63056	4.09727	3.10016	2.91614	1.04683	A	G	blink.glm>3.5	Q2:blink.glm>3.5
Chr04_39398949	4	39398949	C/T	28.209	1.02697	0.570786	1.87266	1.84976	2.69806	C	T		Chr04_39398949	3.86598	0.0206576	0.873016	0.0153085	0.524676	1.8218	C	T		Chr04_39398949	0.382979	3.55131	4.01848	2.99018	2.82091	0.836759	T	C	blink.glm>3.5	Q2:blink.glm>3.5
Chr04_39575794	4	39575794	G/A	10.4478	8.63036	4.22485	4.21611	4.05523	0.784856	G	A	blink>6.25	Chr04_39575794	0	0	0	0	0					Chr04_39575794	0.248227	3.47518	3.94237	3.04428	2.86782	2.99255	G	A	glm>3.5	all:blink>6.25_Q2:glm>3.5
Chr05_18485308	5	18485308	C/T	14.4776	8.71175	2.72832	4.17943	4.0217	8.02	T	C	blink>6.25	Chr05_18485308	3.60825	1.19937	1.42363	1.60921	1.37524	8.16	T	C		Chr05_18485308	0.294326	1.01202	1.24289	2.4619	2.35496	7.93	T	C		all:blink>6.25
Chr06_10590855	6	10590855	G/T	6.71642	2.1094	5.59646	3.93666	3.79893	2.70925	G	T	glm>4	Chr06_10590855	0.257732	0.286245	0.58763	0.72143	0.639911					Chr06_10590855	0.156028	3.50454	3.97178	3.01332	2.841	5.77926	G	T	blink.glm>3.5	Q2:blink.glm>3.5
Chr06_11412243	6	11412243	G/A	5.37313	2.3039	5.78327	4.15442	3.99881	3.73694	G	A	mlmm.mlm.glm>4	Chr06_11412243	0.515464	0.774637	0.40962	0.422857	0.475375					Chr06_11412243	0.120567	3.47155	3.93874	2.88223	2.72684	6.7045	G	A	glm>3.5	all:mlmm.mlm.glm>4_Q2:blink.glm>3.5
Chr06_11668060	6	11668060	G/T	6.56716	2.39002	5.91486	4.28423	4.11744	2.72283	G	T	mlmm.mlm.glm>4	Chr06_11668060	0	0	0	0	0					Chr06_11668060	0.156028	3.60922	4.0761	3.09029	2.90762	5.77926	G	T	blink.glm>3.5	all:mlmm.mlm.glm>4_Q2:blink.glm>3.5
Chr06_13527255	6	13527255	T/A	6.86567	2.59954	6.43858	4.69712	4.49222	4.2046	T	A	mlmm.mlm.glm>4	Chr06_13527255	0	0	0	0	0					Chr06_13527255	0.148936	3.4732	3.94039	2.84085	2.69063	7.94489	T	A	glm>3.5	all:mlmm.mlm.glm>4_Q2:blink.glm>3.5
Chr06_14231099	6	14231099	C/G	6.41791	2.06735	5.98913	4.16369	4.00729	3.77999	C	G	mlmm.mlm.glm>4	Chr06_14231099	0	0	0	0	0					Chr06_14231099	0.14539	3.39243	3.85918	2.8125	2.66577	7.38778	C	G	glm>3.5	all:mlmm.mlm.glm>4_Q2:blink.glm>3.5
Chr06_14549004	6	14549004	A/C	6.1194	2.16118	6.33898	4.13838	3.98412	4.00984	A	C	mlmm.glm>4	Chr06_14549004	0	0	0	0	0					Chr06_14549004	0.14539	3.42457	3.89156	2.76795	2.62662	7.66131	A	C	glm>3.5	all:mlmm.glm>4_Q2"glm>3.5
Chr07_2010683	7	2010683	T/A	46.1194	3.13452	7.62946	4.02373	3.87898	15.9718	T	A	mlmm.glm>4	Chr07_2010683	20.3608	2.14731	4.5529	2.4743	3.50501	5.33859	T	A	glm>4	Chr07_2010683	0.184397	1.21552	1.48406	0.967874	0.9597	5.62478	T	A		all:mlmm.glm>4_Q1:glm>4
Chr07_3793053	7	3793053	G/A	13.5821	0.674565	0.369835	0.680478	0.679645	1.20432	G	A		Chr07_3793053	21.9072	4.28731	0.870208	2.14179	0.911504	0.417402	A	G	blink>4	Chr07_3793053	0.0212766	0.0219902	0.0275123	0.0549309	0.0551378	1.42931	G	A		Q1:blink>4
Chr07_3799441	7	3799441	T/C	13.4328	1.47016	0.121728	1.09682	1.09173	0.906946	T	C		Chr07_3799441	22.4227	4.34881	0.837046	2.43905	1.13419	0.649377	C	T	blink>4	Chr07_3799441	0.0106383	0.455197	0.566771	0.833691	0.828864		T	C		Q1:blink>4
Chr07_3813927	7	3813927	C/A	12.9851	0.951513	0.177661	0.862358	0.860091	1.04028	C	A		Chr07_3813927	21.6495	4.1682	0.997712	2.37716	1.21881	0.529616	A	C	blink>4	Chr07_3813927	0.0106383	0.319577	0.398872	0.179715	0.180328		C	A		Q1:blink>4
Chr07_3817925	7	3817925	T/C	14.0299	1.13151	0.0319961	0.840939	0.838874	0.71667	T	C		Chr07_3817925	22.1649	4.12204	0.95507	2.26416	1.17741	0.517493	C	T	blink>4	Chr07_3817925	0.0283688	0.0943422	0.118028	0.0917067	0.0920498	0.429062	C	T		Q1:blink>4
Chr07_3958932	7	3958932	G/A	11.0448	0.772865	0.971155	1.30492	1.29636	1.59726	G	A		Chr07_3958932	17.7835	4.31788	1.00393	2.72632	1.04605	0.462377	G	A	blink>4	Chr07_3958932	0.0177305	0.686089	0.849881	0.807899	0.803618		G	A		Q1:blink>4
Chr07_37155893	7	37155893	G/T	30.7463	1.52985	1.91775	2.72548	2.66716	7.02784	G	T		Chr07_37155893	48.4536	4.86381	1.24478	3.48818	2.08183	2.14065	G	T	blink>4	Chr07_37155893	0.0638298	0.899459	1.10808	1.81074	1.76099	2.20479	G	T		Q1:blink>4
Chr07_38376380	7	38376380	A/C	32.0896	1.03889	3.12886	1.19371	1.18713	9.49783	A	C		Chr07_38376380	48.7113	4.17405	0.970328	2.19881	1.1271	4.64809	A	C	blink>4	Chr07_38376380	0.0567376	0.101918	0.127502	0.204494	0.205159	0.730652	A	C		Q1:blink>4
Chr07_38407897	7	38407897	T/A	26.4179	1.23964	4.72535	1.50492	1.49214	0.703067	T	A	glm>4	Chr07_38407897	45.1031	4.15353	1.00178	2.20707	1.29904	5.32095	T	A	blink>4	Chr07_38407897	0.0070922	0.202917	0.253658	0.294961	0.295697		T	A		Q1:blink>4
Chr08_16599554	8	16599554	T/C	15.5224	2.04745	0.199724	1.71637	1.69815	0.979789	T	C		Chr08_16599554	25.2577	4.31562	3.86209	3.03153	2.33618	0.473661	C	T	blink>4	Chr08_16599554	0.0212766	0.0373763	0.0467636	0.223912	0.224608	0.559864	C	T		Q1:blink>4
Chr08_16626877	8	16626877	A/C	15.5224	1.95804	0.291081	1.68319	1.66589	1.19878	A	C		Chr08_16626877	25.5155	4.01928	4.20454	2.84335	2.58026	0.350471	C	A	blink.glm>4	Chr08_16626877	0.0177305	0.170751	0.213515	0.0280569	0.028161	0.563722	C	A		blink.glm>4
Chr08_16704511	8	16704511	G/C	15.3731	2.01789	0.342171	1.72563	1.70715	1.20687	G	C		Chr08_16704511	25.2577	4.24752	4.32562	2.94614	2.62753	0.339136	C	G	blink.glm>4	Chr08_16704511	0.0177305	0.170751	0.213515	0.0280569	0.028161	0.563722	C	G		blink.glm>4
Chr08_16748500	8	16748500	T/C	15.8209	2.01534	0.39206	1.63752	1.62144	1.44972	T	C		Chr08_16748500	25.7732	4.00688	4.09728	2.63365	2.40723	0.328434	T	C	blink.glm>4	Chr08_16748500	0.0212766	0.174586	0.218304	0.0252047	0.025298	0.332933	C	T		blink.glm>4
Chr08_19553481	8	19553481	C/T	15.5224	2.1029	0.41441	1.82179	1.80048	1.23831	C	T		Chr08_19553481	25.5155	4.37797	4.44634	3.08243	2.74346	0.318241	T	C	blink.glm>4	Chr08_19553481	0.0177305	0.170751	0.213515	0.0280569	0.028161	0.563722	T	C		blink.glm>4
Chr08_19801196	8	19801196	C/T	17.0149	1.29697	0.302002	1.50316	1.49042	0.957285	C	T		Chr08_19801196	25.7732	4.59948	3.87806	2.95436	2.39869	0.456805	T	C	blink>4	Chr08_19801196	0.0496454	0.0827798	0.103566	0.151241	0.151779	0.344733	C	T		Q1:blink>4
Chr09_12821239	9	12821239	A/G	13.2836	3.15566	3.68336	4.18306	4.02501	7.36665	A	G	mlmm.mlm.glm>4	Chr09_12821239	1.28866	0.261136	0.476961	0.0476769	0.260828	0.307764	A	G		Chr09_12821239	0.297872	2.45427	2.8807	3.22356	3.02228	4.0765	A	G		all:mlmm.mlm.glm>4
Chr10_34722	10	34722	G/A	23.2836	9.38484	10.8234	2.62524	2.57196	5.22086	G	A	blink.glm>6.25	Chr10_34722	35.567	0.8774	3.65865	1.31683	1.97525	11.755	G	A		Chr10_34722	0.0638298	0.661649	0.82009	0.320462	0.321179	1.79711	G	A		all:blink.glm>6.25
Chr10_2726250	10	2726250	C/A	5.8209	3.17335	4.75039	3.1323	3.05111	5.54149	C	A	glm>4	Chr10_2726250	9.53608	5.83175	5.75965	2.89858	4.19828	8.57972	C	A	blink.mlm.glm>4	Chr10_2726250	0.0070922	0.0166757	0.0208629	0.100367	0.100742		C	A		Q1:blink.mlm.glm>4
Chr11_3051447	11	3051447	T/G	9.70149	1.76936	3.84968	2.16257	2.12953	4.6567	T	G		Chr11_3051447	11.3402	7.70477	7.22768	6.40887	4.85704	10.509	T	G	blink.mlmm.glm>6.25	Chr11_3051447	0.0744681	0.182579	0.228281	0.2087	0.209372	0.318823	G	T		Q1:blink.mlmm.glm>6.25
Chr11_53147498	11	53147498	A/G	48.5075	4.122	2.05674	2.40647	2.36338	9.60021	A	G	blin>4	Chr11_53147498	20.3608	1.06646	2.99673	0.837449	1.65445	3.58939	A	G		Chr11_53147498	0.0567376	0.280962	0.350878	1.24518	1.2273	0.738334	A	G		all:blin>4

## Sheet: ST4_gene
Supplementary Table S4. List of 181 genes which are located at 50 Kb distances on upstream and downstream of the 64 SNP markers in Tables S3 associated with the ashy stem blight disease score and severity (DSI).
SNP	Chr	Pos	Genes located at 50 kb distance from the 64 associated SNP markers in Table Sx
Chr01_938533	1	938533	Phvul.001G011600	Phvul.001G011700	Phvul.001G011800	Phvul.001G011900	Phvul.001G012000	Phvul.001G012100	Phvul.001G012200	Phvul.001G012300	Phvul.001G012400	Phvul.001G012500	Phvul.001G012600	Phvul.001G012700	Phvul.001G012800	Phvul.001G012900
Chr01_19088009	1	19088009	Phvul.001G098600	Phvul.001G098700
Chr02_4325025	2	4325025	Phvul.002G046200	Phvul.002G046300	Phvul.002G046400	Phvul.002G046500	Phvul.002G046600	Phvul.002G046700	Phvul.002G046800	Phvul.002G046900	Phvul.002G047000	Phvul.002G047100	Phvul.002G047200
Chr02_45086749	2	45086749	Phvul.002G281300	Phvul.002G281400	Phvul.002G281500	Phvul.002G281600	Phvul.002G281700	Phvul.002G281800	Phvul.002G281900	Phvul.002G282000	Phvul.002G282100
Chr02_45086776	2	45086776	Phvul.002G281300	Phvul.002G281400	Phvul.002G281500	Phvul.002G281600	Phvul.002G281700	Phvul.002G281800	Phvul.002G281900	Phvul.002G282000	Phvul.002G282100
Chr04_38580046	4	38580046	Phvul.004G110900	Phvul.004G111000	Phvul.004G111200	Phvul.004G111300
Chr04_38894765	4	38894765	Phvul.004G111800	Phvul.004G111900	Phvul.004G112000	Phvul.004G112100
Chr04_38896689	4	38896689	Phvul.004G111800	Phvul.004G111900	Phvul.004G112000	Phvul.004G112100
Chr04_38971912	4	38971912	Phvul.004G112400	Phvul.004G112501	Phvul.004G112600	Phvul.004G112700
Chr04_39011026	4	39011026	Phvul.004G112501	Phvul.004G112600	Phvul.004G112700
Chr04_39027260	4	39027260	Phvul.004G112600	Phvul.004G112700
Chr04_39027279	4	39027279	Phvul.004G112600	Phvul.004G112700
Chr04_39027282	4	39027282	Phvul.004G112600	Phvul.004G112700
Chr04_39027305	4	39027305	Phvul.004G112600	Phvul.004G112700
Chr04_39027307	4	39027307	Phvul.004G112600	Phvul.004G112700
Chr04_39035272	4	39035272	Phvul.004G112600	Phvul.004G112700
Chr04_39108623	4	39108623	Phvul.004G112900	Phvul.004G113000	Phvul.004G113100
Chr04_39398949	4	39398949	Phvul.004G113800	Phvul.004G113900	Phvul.004G114000	Phvul.004G114100	Phvul.004G114200
Chr04_39575794	4	39575794	Phvul.004G114400
Chr05_18485308	5	18485308	Phvul.005G077200	Phvul.005G077300
Chr06_10590855	6	10590855	Phvul.006G027300	Phvul.006G027400	Phvul.006G027500	Phvul.006G027600	Phvul.006G027801
Chr06_11412243	6	11412243	Phvul.006G024900	Phvul.006G029400	Phvul.006G029500	Phvul.006G029600
Chr06_11668060	6	11668060	Phvul.006G030400	Phvul.006G030500
Chr06_13527255	6	13527255	Phvul.006G041200	Phvul.006G041300	Phvul.006G041400	Phvul.006G041500	Phvul.006G041600	Phvul.006G041700
Chr06_14231099	6	14231099
Chr06_14549004	6	14549004	Phvul.006G035644	Phvul.006G042400	Phvul.006G042500	Phvul.006G042600	Phvul.006G042700	Phvul.006G042800	Phvul.006G042900
Chr07_2010683	7	2010683	Phvul.007G026300	Phvul.007G026400	Phvul.007G026500	Phvul.007G026600	Phvul.007G026700	Phvul.007G026800	Phvul.007G026900	Phvul.007G026950	Phvul.007G027000
Chr07_3793053	7	3793053	Phvul.007G046100	Phvul.007G046150	Phvul.007G046200	Phvul.007G046300	Phvul.007G046400	Phvul.007G046500	Phvul.007G046600	Phvul.007G046700	Phvul.007G046800	Phvul.007G046900	Phvul.007G047000	Phvul.007G047100
Chr07_3799441	7	3799441	Phvul.007G046150	Phvul.007G046200	Phvul.007G046300	Phvul.007G046400	Phvul.007G046500	Phvul.007G046600	Phvul.007G046700	Phvul.007G046800	Phvul.007G046900	Phvul.007G047000	Phvul.007G047100
Chr07_3813927	7	3813927	Phvul.007G046300	Phvul.007G046400	Phvul.007G046500	Phvul.007G046600	Phvul.007G046700	Phvul.007G046800	Phvul.007G046900	Phvul.007G047000	Phvul.007G047100
Chr07_3817925	7	3817925	Phvul.007G046400	Phvul.007G046500	Phvul.007G046600	Phvul.007G046700	Phvul.007G046800	Phvul.007G046900	Phvul.007G047000	Phvul.007G047100
Chr07_3958932	7	3958932	Phvul.007G047700	Phvul.007G047800	Phvul.007G047900	Phvul.007G048000	Phvul.007G048100	Phvul.007G048200	Phvul.007G048300	Phvul.007G048400	Phvul.007G048500	Phvul.007G048600	Phvul.007G048700	Phvul.007G048800	Phvul.007G048900
Chr07_37155893	7	37155893	Phvul.007G248100	Phvul.007G248200	Phvul.007G248300	Phvul.007G248400	Phvul.007G248500	Phvul.007G248600	Phvul.007G248700	Phvul.007G248800	Phvul.007G248900	Phvul.007G249100	Phvul.007G249200	Phvul.007G249300
Chr07_38376380	7	38376380	Phvul.007G261400	Phvul.007G261500	Phvul.007G261600	Phvul.007G261700	Phvul.007G261800	Phvul.007G261900	Phvul.007G262000	Phvul.007G262101	Phvul.007G262200	Phvul.007G262300
Chr07_38407897	7	38407897	Phvul.007G261600	Phvul.007G261700	Phvul.007G261800	Phvul.007G261900	Phvul.007G262000	Phvul.007G262101	Phvul.007G262200	Phvul.007G262300	Phvul.007G262400	Phvul.007G262500	Phvul.007G262600	Phvul.007G262701	Phvul.007G262800
Chr08_16599554	8	16599554	Phvul.008G124400
Chr08_16626877	8	16626877	Phvul.008G124300	Phvul.008G124400
Chr08_16704511	8	16704511	Phvul.008G124300
Chr08_16748500	8	16748500	Phvul.008G124100	Phvul.008G124200
Chr08_19553481	8	19553481
Chr08_19801196	8	19801196	Phvul.008G124500
Chr09_12821239	9	12821239	Phvul.009G075000	Phvul.009G075100	Phvul.009G075200	Phvul.009G075300	Phvul.009G075400	Phvul.009G075500	Phvul.009G075600
Chr10_34722	10	34722	Phvul.010G000100	Phvul.010G000200
Chr10_2726250	10	2726250	Phvul.010G018400	Phvul.010G018500	Phvul.010G018600	Phvul.010G018700	Phvul.010G018800
Chr11_3051447	11	3051447	Phvul.011G032600	Phvul.011G032700	Phvul.011G032800	Phvul.011G032900	Phvul.011G033000	Phvul.011G033100	Phvul.011G033200	Phvul.011G033300	Phvul.011G033400	Phvul.011G033500
Chr11_53147498	11	53147498	Phvul.011G211400	Phvul.011G211500	Phvul.011G211600	Phvul.011G211700	Phvul.011G211800	Phvul.011G211900	Phvul.011G212000	Phvul.011G212050
Gene	Chrom	Start	End	Human-Readable-Description	Human-Readable-Description	Human-Readable-Description	Human-Readable-Description	Human-Readable-Description	Human-Readable-Description
Phvul.001G011700	1	895114	899151	RING/U-box superfamily protein	RING/U-box superfamily protein	RING/U-box superfamily protein	RING/U-box superfamily protein	RING/U-box superfamily protein	RING/U-box superfamily protein
Phvul.001G011600	1	890237	893901	NAD(P)-binding Rossmann-fold superfamily protein	NAD(P)-binding Rossmann-fold superfamily protein	NAD(P)-binding Rossmann-fold superfamily protein	NAD(P)-binding Rossmann-fold superfamily protein	NAD(P)-binding Rossmann-fold superfamily protein	NAD(P)-binding Rossmann-fold superfamily protein
Phvul.001G011800	1	901678	902148	basic leucine-zipper 44	basic leucine-zipper 44	basic leucine-zipper 44	basic leucine-zipper 44	basic leucine-zipper 44	basic leucine-zipper 44
Phvul.001G011900	1	902315	902440	conserved peptide upstream open reading frame 5	conserved peptide upstream open reading frame 5	conserved peptide upstream open reading frame 5	conserved peptide upstream open reading frame 5	conserved peptide upstream open reading frame 5	conserved peptide upstream open reading frame 5
Phvul.001G012000	1	914892	920114	bifunctional nuclease in basal defense response 1	bifunctional nuclease in basal defense response 1	bifunctional nuclease in basal defense response 1	bifunctional nuclease in basal defense response 1	bifunctional nuclease in basal defense response 1	bifunctional nuclease in basal defense response 1
Phvul.001G012100	1	922229	927084	Sec14p-like phosphatidylinositol transfer family protein	Sec14p-like phosphatidylinositol transfer family protein	Sec14p-like phosphatidylinositol transfer family protein	Sec14p-like phosphatidylinositol transfer family protein	Sec14p-like phosphatidylinositol transfer family protein	Sec14p-like phosphatidylinositol transfer family protein
Phvul.001G012200	1	928512	932896	inositol-pentakisphosphate 2-kinase 1	inositol-pentakisphosphate 2-kinase 1	inositol-pentakisphosphate 2-kinase 1	inositol-pentakisphosphate 2-kinase 1	inositol-pentakisphosphate 2-kinase 1	inositol-pentakisphosphate 2-kinase 1
Phvul.001G012300	1	937849	941738	jasmonic acid carboxyl methyltransferase	jasmonic acid carboxyl methyltransferase	jasmonic acid carboxyl methyltransferase	jasmonic acid carboxyl methyltransferase	jasmonic acid carboxyl methyltransferase	jasmonic acid carboxyl methyltransferase
Phvul.001G012400	1	951053	951795	Ribosomal protein L31	Ribosomal protein L31	Ribosomal protein L31	Ribosomal protein L31	Ribosomal protein L31	Ribosomal protein L31
Phvul.001G012500	1	953035	957813	ADPGLC-PPase large subunit	ADPGLC-PPase large subunit	ADPGLC-PPase large subunit	ADPGLC-PPase large subunit	ADPGLC-PPase large subunit	ADPGLC-PPase large subunit
Phvul.001G012600	1	958424	962045	Glycosyl hydrolase superfamily protein	Glycosyl hydrolase superfamily protein	Glycosyl hydrolase superfamily protein	Glycosyl hydrolase superfamily protein	Glycosyl hydrolase superfamily protein	Glycosyl hydrolase superfamily protein
Phvul.001G012700	1	967100	970852	dihydroflavonol 4-reductase	dihydroflavonol 4-reductase	dihydroflavonol 4-reductase	dihydroflavonol 4-reductase	dihydroflavonol 4-reductase	dihydroflavonol 4-reductase
Phvul.001G012800	1	973813	977395	dihydroflavonol 4-reductase	dihydroflavonol 4-reductase	dihydroflavonol 4-reductase	dihydroflavonol 4-reductase	dihydroflavonol 4-reductase	dihydroflavonol 4-reductase
Phvul.001G012900	1	978502	985035	auxin-like 1 protein	auxin-like 1 protein	auxin-like 1 protein	auxin-like 1 protein	auxin-like 1 protein	auxin-like 1 protein
Phvul.001G098600	1	19078610	19079656
Phvul.001G098700	1	19131375	19132241	Calcium-dependent lipid-binding (CaLB domain) family protein	Calcium-dependent lipid-binding (CaLB domain) family protein	Calcium-dependent lipid-binding (CaLB domain) family protein	Calcium-dependent lipid-binding (CaLB domain) family protein	Calcium-dependent lipid-binding (CaLB domain) family protein	Calcium-dependent lipid-binding (CaLB domain) family protein
Phvul.002G046200	2	4271457	4275774	UDP-D-glucose/UDP-D-galactose 4-epimerase 5	UDP-D-glucose/UDP-D-galactose 4-epimerase 5	UDP-D-glucose/UDP-D-galactose 4-epimerase 5	UDP-D-glucose/UDP-D-galactose 4-epimerase 5	UDP-D-glucose/UDP-D-galactose 4-epimerase 5	UDP-D-glucose/UDP-D-galactose 4-epimerase 5
Phvul.002G046300	2	4279849	4285111	Leucine-rich repeat (LRR) family protein	Leucine-rich repeat (LRR) family protein	Leucine-rich repeat (LRR) family protein	Leucine-rich repeat (LRR) family protein	Leucine-rich repeat (LRR) family protein	Leucine-rich repeat (LRR) family protein
Phvul.002G046400	2	4286512	4289747	RING/U-box superfamily protein	RING/U-box superfamily protein	RING/U-box superfamily protein	RING/U-box superfamily protein	RING/U-box superfamily protein	RING/U-box superfamily protein
Phvul.002G046500	2	4293694	4296160	receptor-like protein kinase 1	receptor-like protein kinase 1	receptor-like protein kinase 1	receptor-like protein kinase 1	receptor-like protein kinase 1	receptor-like protein kinase 1
Phvul.002G046600	2	4301853	4306929	heat-shock protein 70T-2	heat-shock protein 70T-2	heat-shock protein 70T-2	heat-shock protein 70T-2	heat-shock protein 70T-2	heat-shock protein 70T-2
Phvul.002G046700	2	4312319	4318301	SNARE associated Golgi protein family	SNARE associated Golgi protein family	SNARE associated Golgi protein family	SNARE associated Golgi protein family	SNARE associated Golgi protein family	SNARE associated Golgi protein family
Phvul.002G046800	2	4331594	4337424	Major facilitator superfamily protein	Major facilitator superfamily protein	Major facilitator superfamily protein	Major facilitator superfamily protein	Major facilitator superfamily protein	Major facilitator superfamily protein
Phvul.002G046900	2	4339087	4340171	Cupredoxin superfamily protein	Cupredoxin superfamily protein	Cupredoxin superfamily protein	Cupredoxin superfamily protein	Cupredoxin superfamily protein	Cupredoxin superfamily protein
Phvul.002G047000	2	4341439	4356192	chloride channel D	chloride channel D	chloride channel D	chloride channel D	chloride channel D	chloride channel D
Phvul.002G047100	2	4357492	4365538	Cyclin family protein	Cyclin family protein	Cyclin family protein	Cyclin family protein	Cyclin family protein	Cyclin family protein
Phvul.002G047200	2	4370614	4372203
Phvul.002G281300	2	45033758	45036838	Integrase-type DNA-binding superfamily protein	Integrase-type DNA-binding superfamily protein	Integrase-type DNA-binding superfamily protein	Integrase-type DNA-binding superfamily protein	Integrase-type DNA-binding superfamily protein	Integrase-type DNA-binding superfamily protein
Phvul.002G281400	2	45041272	45054603	DCD (Development and Cell Death) domain protein	DCD (Development and Cell Death) domain protein	DCD (Development and Cell Death) domain protein	DCD (Development and Cell Death) domain protein	DCD (Development and Cell Death) domain protein	DCD (Development and Cell Death) domain protein
Phvul.002G281500	2	45043507	45044530
Phvul.002G281600	2	45061367	45064539	transducin family protein / WD-40 repeat family protein	transducin family protein / WD-40 repeat family protein	transducin family protein / WD-40 repeat family protein	transducin family protein / WD-40 repeat family protein	transducin family protein / WD-40 repeat family protein	transducin family protein / WD-40 repeat family protein
Phvul.002G281700	2	45068049	45076156	MEI2-like protein 1	MEI2-like protein 1	MEI2-like protein 1	MEI2-like protein 1	MEI2-like protein 1	MEI2-like protein 1
Phvul.002G281800	2	45089209	45091293	Homeodomain-like superfamily protein	Homeodomain-like superfamily protein	Homeodomain-like superfamily protein	Homeodomain-like superfamily protein	Homeodomain-like superfamily protein	Homeodomain-like superfamily protein
Phvul.002G281900	2	45091777	45095549	magnesium-protoporphyrin IX methyltransferase	magnesium-protoporphyrin IX methyltransferase	magnesium-protoporphyrin IX methyltransferase	magnesium-protoporphyrin IX methyltransferase	magnesium-protoporphyrin IX methyltransferase	magnesium-protoporphyrin IX methyltransferase
Phvul.002G282000	2	45096588	45104044	signal recognition particle-related / SRP-related	signal recognition particle-related / SRP-related	signal recognition particle-related / SRP-related	signal recognition particle-related / SRP-related	signal recognition particle-related / SRP-related	signal recognition particle-related / SRP-related
Phvul.002G282100	2	45105646	45126485	ARF-GAP domain 1	ARF-GAP domain 1	ARF-GAP domain 1	ARF-GAP domain 1	ARF-GAP domain 1	ARF-GAP domain 1
Phvul.004G110900	4	38537913	38538354	A20/AN1-like zinc finger family protein	A20/AN1-like zinc finger family protein	A20/AN1-like zinc finger family protein	A20/AN1-like zinc finger family protein	A20/AN1-like zinc finger family protein	A20/AN1-like zinc finger family protein
Phvul.004G111000	4	38560601	38561053	A20/AN1-like zinc finger family protein	A20/AN1-like zinc finger family protein	A20/AN1-like zinc finger family protein	A20/AN1-like zinc finger family protein	A20/AN1-like zinc finger family protein	A20/AN1-like zinc finger family protein
Phvul.004G111200	4	38612127	38612777	Phosphofructokinase family protein	Phosphofructokinase family protein	Phosphofructokinase family protein	Phosphofructokinase family protein	Phosphofructokinase family protein	Phosphofructokinase family protein
Phvul.004G111300	4	38622379	38625456	HXXXD-type acyl-transferase family protein	HXXXD-type acyl-transferase family protein	HXXXD-type acyl-transferase family protein	HXXXD-type acyl-transferase family protein	HXXXD-type acyl-transferase family protein	HXXXD-type acyl-transferase family protein
Phvul.004G111800	4	38846274	38846696	xyloglucan endotransglucosylase/hydrolase 8	xyloglucan endotransglucosylase/hydrolase 8	xyloglucan endotransglucosylase/hydrolase 8	xyloglucan endotransglucosylase/hydrolase 8	xyloglucan endotransglucosylase/hydrolase 8	xyloglucan endotransglucosylase/hydrolase 8
Phvul.004G111900	4	38856479	38860036	Divalent ion symporter	Divalent ion symporter	Divalent ion symporter	Divalent ion symporter	Divalent ion symporter	Divalent ion symporter
Phvul.004G112000	4	38873925	38881507	Protein kinase superfamily protein	Protein kinase superfamily protein	Protein kinase superfamily protein	Protein kinase superfamily protein	Protein kinase superfamily protein	Protein kinase superfamily protein
Phvul.004G112100	4	38883723	38891781	NAD(P)-binding Rossmann-fold superfamily protein	NAD(P)-binding Rossmann-fold superfamily protein	NAD(P)-binding Rossmann-fold superfamily protein	NAD(P)-binding Rossmann-fold superfamily protein	NAD(P)-binding Rossmann-fold superfamily protein	NAD(P)-binding Rossmann-fold superfamily protein
Phvul.004G112400	4	38905924	38926225	NAD(P)-binding Rossmann-fold superfamily protein	NAD(P)-binding Rossmann-fold superfamily protein	NAD(P)-binding Rossmann-fold superfamily protein	NAD(P)-binding Rossmann-fold superfamily protein	NAD(P)-binding Rossmann-fold superfamily protein	NAD(P)-binding Rossmann-fold superfamily protein
Phvul.004G112501	4	38944565	38969850	NAD(P)-binding Rossmann-fold superfamily protein	NAD(P)-binding Rossmann-fold superfamily protein	NAD(P)-binding Rossmann-fold superfamily protein	NAD(P)-binding Rossmann-fold superfamily protein	NAD(P)-binding Rossmann-fold superfamily protein	NAD(P)-binding Rossmann-fold superfamily protein
Phvul.004G112600	4	38988176	38988454
Phvul.004G112700	4	39012396	39030784	NAD(P)-binding Rossmann-fold superfamily protein	NAD(P)-binding Rossmann-fold superfamily protein	NAD(P)-binding Rossmann-fold superfamily protein	NAD(P)-binding Rossmann-fold superfamily protein	NAD(P)-binding Rossmann-fold superfamily protein	NAD(P)-binding Rossmann-fold superfamily protein
Phvul.004G112900	4	39085311	39103060	NAD(P)-binding Rossmann-fold superfamily protein	NAD(P)-binding Rossmann-fold superfamily protein	NAD(P)-binding Rossmann-fold superfamily protein	NAD(P)-binding Rossmann-fold superfamily protein	NAD(P)-binding Rossmann-fold superfamily protein	NAD(P)-binding Rossmann-fold superfamily protein
Phvul.004G113000	4	39107088	39113659	NAD(P)-binding Rossmann-fold superfamily protein	NAD(P)-binding Rossmann-fold superfamily protein	NAD(P)-binding Rossmann-fold superfamily protein	NAD(P)-binding Rossmann-fold superfamily protein	NAD(P)-binding Rossmann-fold superfamily protein	NAD(P)-binding Rossmann-fold superfamily protein
Phvul.004G113100	4	39151960	39160015	NAD(P)-binding Rossmann-fold superfamily protein	NAD(P)-binding Rossmann-fold superfamily protein	NAD(P)-binding Rossmann-fold superfamily protein	NAD(P)-binding Rossmann-fold superfamily protein	NAD(P)-binding Rossmann-fold superfamily protein	NAD(P)-binding Rossmann-fold superfamily protein
Phvul.004G113800	4	39350339	39355081	alpha/beta-Hydrolases superfamily protein	alpha/beta-Hydrolases superfamily protein	alpha/beta-Hydrolases superfamily protein	alpha/beta-Hydrolases superfamily protein	alpha/beta-Hydrolases superfamily protein	alpha/beta-Hydrolases superfamily protein
Phvul.004G113900	4	39358209	39366191
Phvul.004G114000	4	39371042	39383084	cleavage and polyadenylation specificity factor 100	cleavage and polyadenylation specificity factor 100	cleavage and polyadenylation specificity factor 100	cleavage and polyadenylation specificity factor 100	cleavage and polyadenylation specificity factor 100	cleavage and polyadenylation specificity factor 100
Phvul.004G114100	4	39383865	39388798	NIN like protein 7	NIN like protein 7	NIN like protein 7	NIN like protein 7	NIN like protein 7	NIN like protein 7
Phvul.004G114200	4	39423689	39448634	tripeptidyl peptidase ii	tripeptidyl peptidase ii	tripeptidyl peptidase ii	tripeptidyl peptidase ii	tripeptidyl peptidase ii	tripeptidyl peptidase ii
Phvul.004G114400	4	39622134	39624989	PAR1 protein	PAR1 protein	PAR1 protein	PAR1 protein	PAR1 protein	PAR1 protein
Phvul.005G077200	5	18448016	18449991	TRICHOME BIREFRINGENCE-LIKE 42	TRICHOME BIREFRINGENCE-LIKE 42	TRICHOME BIREFRINGENCE-LIKE 42	TRICHOME BIREFRINGENCE-LIKE 42	TRICHOME BIREFRINGENCE-LIKE 42	TRICHOME BIREFRINGENCE-LIKE 42
Phvul.005G077300	5	18531295	18536897	TRICHOME BIREFRINGENCE-LIKE 41	TRICHOME BIREFRINGENCE-LIKE 41	TRICHOME BIREFRINGENCE-LIKE 41	TRICHOME BIREFRINGENCE-LIKE 41	TRICHOME BIREFRINGENCE-LIKE 41	TRICHOME BIREFRINGENCE-LIKE 41
Phvul.006G024900	6	11369504	11372683	Mitochondrial transcription termination factor family protein	Mitochondrial transcription termination factor family protein	Mitochondrial transcription termination factor family protein	Mitochondrial transcription termination factor family protein	Mitochondrial transcription termination factor family protein	Mitochondrial transcription termination factor family protein
Phvul.006G027300	6	10558083	10559044	MIF4G domain-containing protein / MA3 domain-containing protein	MIF4G domain-containing protein / MA3 domain-containing protein	MIF4G domain-containing protein / MA3 domain-containing protein	MIF4G domain-containing protein / MA3 domain-containing protein	MIF4G domain-containing protein / MA3 domain-containing protein	MIF4G domain-containing protein / MA3 domain-containing protein
Phvul.006G027400	6	10562780	10565862	Tetratricopeptide repeat (TPR)-like superfamily protein	Tetratricopeptide repeat (TPR)-like superfamily protein	Tetratricopeptide repeat (TPR)-like superfamily protein	Tetratricopeptide repeat (TPR)-like superfamily protein	Tetratricopeptide repeat (TPR)-like superfamily protein	Tetratricopeptide repeat (TPR)-like superfamily protein
Phvul.006G027500	6	10570781	10582809	transducin family protein / WD-40 repeat family protein	transducin family protein / WD-40 repeat family protein	transducin family protein / WD-40 repeat family protein	transducin family protein / WD-40 repeat family protein	transducin family protein / WD-40 repeat family protein	transducin family protein / WD-40 repeat family protein
Phvul.006G027600	6	10573736	10574324
Phvul.006G027801	6	10617439	10623052	photosystem II subunit P-1	photosystem II subunit P-1	photosystem II subunit P-1	photosystem II subunit P-1	photosystem II subunit P-1	photosystem II subunit P-1
Phvul.006G029400	6	11413360	11417718	squalene epoxidase 3	squalene epoxidase 3	squalene epoxidase 3	squalene epoxidase 3	squalene epoxidase 3	squalene epoxidase 3
Phvul.006G029500	6	11418281	11418800	Pentatricopeptide repeat (PPR) superfamily protein	Pentatricopeptide repeat (PPR) superfamily protein	Pentatricopeptide repeat (PPR) superfamily protein	Pentatricopeptide repeat (PPR) superfamily protein	Pentatricopeptide repeat (PPR) superfamily protein	Pentatricopeptide repeat (PPR) superfamily protein
Phvul.006G029600	6	11454462	11455632	Pentatricopeptide repeat (PPR) superfamily protein	Pentatricopeptide repeat (PPR) superfamily protein	Pentatricopeptide repeat (PPR) superfamily protein	Pentatricopeptide repeat (PPR) superfamily protein	Pentatricopeptide repeat (PPR) superfamily protein	Pentatricopeptide repeat (PPR) superfamily protein
Phvul.006G030400	6	11652407	11656108	Lateral root primordium (LRP) protein-related	Lateral root primordium (LRP) protein-related	Lateral root primordium (LRP) protein-related	Lateral root primordium (LRP) protein-related	Lateral root primordium (LRP) protein-related	Lateral root primordium (LRP) protein-related
Phvul.006G030500	6	11701246	11702422	Auxin-responsive family protein	Auxin-responsive family protein	Auxin-responsive family protein	Auxin-responsive family protein	Auxin-responsive family protein	Auxin-responsive family protein
Phvul.006G035644	6	14528588	14528987
Phvul.006G041200	6	13571725	13582536	RNI-like superfamily protein	RNI-like superfamily protein	RNI-like superfamily protein	RNI-like superfamily protein	RNI-like superfamily protein	RNI-like superfamily protein
Phvul.006G041300	6	13561427	13565929	Protein of unknown function (DUF594)	Protein of unknown function (DUF594)	Protein of unknown function (DUF594)	Protein of unknown function (DUF594)	Protein of unknown function (DUF594)	Protein of unknown function (DUF594)
Phvul.006G041400	6	13540288	13545325	NB-ARC domain-containing disease resistance protein	NB-ARC domain-containing disease resistance protein	NB-ARC domain-containing disease resistance protein	NB-ARC domain-containing disease resistance protein	NB-ARC domain-containing disease resistance protein	NB-ARC domain-containing disease resistance protein
Phvul.006G041500	6	13526792	13529607
Phvul.006G041600	6	13492114	13507346	Ankyrin repeat family protein	Ankyrin repeat family protein	Ankyrin repeat family protein	Ankyrin repeat family protein	Ankyrin repeat family protein	Ankyrin repeat family protein
Phvul.006G041700	6	13486727	13488492	Ankyrin repeat family protein	Ankyrin repeat family protein	Ankyrin repeat family protein	Ankyrin repeat family protein	Ankyrin repeat family protein	Ankyrin repeat family protein
Phvul.006G042400	6	14543486	14549188	heat shock protein 70 (Hsp 70) family protein	heat shock protein 70 (Hsp 70) family protein	heat shock protein 70 (Hsp 70) family protein	heat shock protein 70 (Hsp 70) family protein	heat shock protein 70 (Hsp 70) family protein	heat shock protein 70 (Hsp 70) family protein
Phvul.006G042500	6	14567731	14570445	Integral membrane protein hemolysin-III homolog	Integral membrane protein hemolysin-III homolog	Integral membrane protein hemolysin-III homolog	Integral membrane protein hemolysin-III homolog	Integral membrane protein hemolysin-III homolog	Integral membrane protein hemolysin-III homolog
Phvul.006G042600	6	14573964	14581540	alpha/beta-Hydrolases superfamily protein	alpha/beta-Hydrolases superfamily protein	alpha/beta-Hydrolases superfamily protein	alpha/beta-Hydrolases superfamily protein	alpha/beta-Hydrolases superfamily protein	alpha/beta-Hydrolases superfamily protein
Phvul.006G042700	6	14583265	14591101	alpha/beta-Hydrolases superfamily protein	alpha/beta-Hydrolases superfamily protein	alpha/beta-Hydrolases superfamily protein	alpha/beta-Hydrolases superfamily protein	alpha/beta-Hydrolases superfamily protein	alpha/beta-Hydrolases superfamily protein
Phvul.006G042800	6	14591634	14594159
Phvul.006G042900	6	14595777	14600728
Phvul.007G026300	7	1962653	1967238	2-oxoacid dehydrogenases acyltransferase family protein	2-oxoacid dehydrogenases acyltransferase family protein	2-oxoacid dehydrogenases acyltransferase family protein	2-oxoacid dehydrogenases acyltransferase family protein	2-oxoacid dehydrogenases acyltransferase family protein	2-oxoacid dehydrogenases acyltransferase family protein
Phvul.007G026400	7	1968669	1972491	Rad23 UV excision repair protein family	Rad23 UV excision repair protein family	Rad23 UV excision repair protein family	Rad23 UV excision repair protein family	Rad23 UV excision repair protein family	Rad23 UV excision repair protein family
Phvul.007G026500	7	1977985	1980474	Glycolipid transfer protein (GLTP) family protein	Glycolipid transfer protein (GLTP) family protein	Glycolipid transfer protein (GLTP) family protein	Glycolipid transfer protein (GLTP) family protein	Glycolipid transfer protein (GLTP) family protein	Glycolipid transfer protein (GLTP) family protein
Phvul.007G026600	7	1982084	1985888	Rad23 UV excision repair protein family	Rad23 UV excision repair protein family	Rad23 UV excision repair protein family	Rad23 UV excision repair protein family	Rad23 UV excision repair protein family	Rad23 UV excision repair protein family
Phvul.007G026700	7	1997924	1998800
Phvul.007G026800	7	2020487	2021004
Phvul.007G026900	7	2022349	2026562	alpha-xylosidase 1	alpha-xylosidase 1	alpha-xylosidase 1	alpha-xylosidase 1	alpha-xylosidase 1	alpha-xylosidase 1
Phvul.007G026950	7	2038126	2038943	conserved peptide upstream open reading frame 53	conserved peptide upstream open reading frame 53	conserved peptide upstream open reading frame 53	conserved peptide upstream open reading frame 53	conserved peptide upstream open reading frame 53	conserved peptide upstream open reading frame 53
Phvul.007G027000	7	2038944	2040439	Integrase-type DNA-binding superfamily protein	Integrase-type DNA-binding superfamily protein	Integrase-type DNA-binding superfamily protein	Integrase-type DNA-binding superfamily protein	Integrase-type DNA-binding superfamily protein	Integrase-type DNA-binding superfamily protein
Phvul.007G046100	7	3744007	3746382	GATA type zinc finger transcription factor family protein	GATA type zinc finger transcription factor family protein	GATA type zinc finger transcription factor family protein	GATA type zinc finger transcription factor family protein	GATA type zinc finger transcription factor family protein	GATA type zinc finger transcription factor family protein
Phvul.007G046150	7	3750730	3751197
Phvul.007G046200	7	3753016	3753511
Phvul.007G046300	7	3764349	3765869
Phvul.007G046400	7	3773823	3779004	Xanthine/uracil permease family protein	Xanthine/uracil permease family protein	Xanthine/uracil permease family protein	Xanthine/uracil permease family protein	Xanthine/uracil permease family protein	Xanthine/uracil permease family protein
Phvul.007G046500	7	3780262	3785723	Xanthine/uracil permease family protein	Xanthine/uracil permease family protein	Xanthine/uracil permease family protein	Xanthine/uracil permease family protein	Xanthine/uracil permease family protein	Xanthine/uracil permease family protein
Phvul.007G046600	7	3792648	3794820	CYCLIN D1;1	CYCLIN D1;1	CYCLIN D1;1	CYCLIN D1;1	CYCLIN D1;1	CYCLIN D1;1
Phvul.007G046700	7	3822757	3824292
Phvul.007G046800	7	3824951	3828588
Phvul.007G046900	7	3830058	3833235	methyltransferases	methyltransferases	methyltransferases	methyltransferases	methyltransferases	methyltransferases
Phvul.007G047000	7	3837980	3838689	phytosulfokine 4 precursor	phytosulfokine 4 precursor	phytosulfokine 4 precursor	phytosulfokine 4 precursor	phytosulfokine 4 precursor	phytosulfokine 4 precursor
Phvul.007G047100	7	3840529	3860937	pre-mRNA-processing protein 40B	pre-mRNA-processing protein 40B	pre-mRNA-processing protein 40B	pre-mRNA-processing protein 40B	pre-mRNA-processing protein 40B	pre-mRNA-processing protein 40B
Phvul.007G047700	7	3911421	3915995	Inositol 1,3,4-trisphosphate 5/6-kinase family protein	Inositol 1,3,4-trisphosphate 5/6-kinase family protein	Inositol 1,3,4-trisphosphate 5/6-kinase family protein	Inositol 1,3,4-trisphosphate 5/6-kinase family protein	Inositol 1,3,4-trisphosphate 5/6-kinase family protein	Inositol 1,3,4-trisphosphate 5/6-kinase family protein
Phvul.007G047800	7	3919137	3919895	AGAMOUS-like 62	AGAMOUS-like 62	AGAMOUS-like 62	AGAMOUS-like 62	AGAMOUS-like 62	AGAMOUS-like 62
Phvul.007G047900	7	3929443	3930538	AGAMOUS-like 62	AGAMOUS-like 62	AGAMOUS-like 62	AGAMOUS-like 62	AGAMOUS-like 62	AGAMOUS-like 62
Phvul.007G048000	7	3943217	3944102	AGAMOUS-like 62	AGAMOUS-like 62	AGAMOUS-like 62	AGAMOUS-like 62	AGAMOUS-like 62	AGAMOUS-like 62
Phvul.007G048100	7	3947022	3952641	UDP-Glycosyltransferase superfamily protein	UDP-Glycosyltransferase superfamily protein	UDP-Glycosyltransferase superfamily protein	UDP-Glycosyltransferase superfamily protein	UDP-Glycosyltransferase superfamily protein	UDP-Glycosyltransferase superfamily protein
Phvul.007G048200	7	3954195	3958441
Phvul.007G048300	7	3960559	3962116	xyloglucan endotransglucosylase/hydrolase 10	xyloglucan endotransglucosylase/hydrolase 10	xyloglucan endotransglucosylase/hydrolase 10	xyloglucan endotransglucosylase/hydrolase 10	xyloglucan endotransglucosylase/hydrolase 10	xyloglucan endotransglucosylase/hydrolase 10
Phvul.007G048400	7	3963124	3965402
Phvul.007G048500	7	3966474	3971659	cysteine-rich RLK (RECEPTOR-like protein kinase) 29	cysteine-rich RLK (RECEPTOR-like protein kinase) 29	cysteine-rich RLK (RECEPTOR-like protein kinase) 29	cysteine-rich RLK (RECEPTOR-like protein kinase) 29	cysteine-rich RLK (RECEPTOR-like protein kinase) 29	cysteine-rich RLK (RECEPTOR-like protein kinase) 29
Phvul.007G048600	7	3975692	3980287	cysteine-rich RLK (RECEPTOR-like protein kinase) 29	cysteine-rich RLK (RECEPTOR-like protein kinase) 29	cysteine-rich RLK (RECEPTOR-like protein kinase) 29	cysteine-rich RLK (RECEPTOR-like protein kinase) 29	cysteine-rich RLK (RECEPTOR-like protein kinase) 29	cysteine-rich RLK (RECEPTOR-like protein kinase) 29
Phvul.007G048700	7	3986247	3989635	cysteine-rich RLK (RECEPTOR-like protein kinase) 29	cysteine-rich RLK (RECEPTOR-like protein kinase) 29	cysteine-rich RLK (RECEPTOR-like protein kinase) 29	cysteine-rich RLK (RECEPTOR-like protein kinase) 29	cysteine-rich RLK (RECEPTOR-like protein kinase) 29	cysteine-rich RLK (RECEPTOR-like protein kinase) 29
Phvul.007G048800	7	3991869	3995077	cysteine-rich RLK (RECEPTOR-like protein kinase) 29	cysteine-rich RLK (RECEPTOR-like protein kinase) 29	cysteine-rich RLK (RECEPTOR-like protein kinase) 29	cysteine-rich RLK (RECEPTOR-like protein kinase) 29	cysteine-rich RLK (RECEPTOR-like protein kinase) 29	cysteine-rich RLK (RECEPTOR-like protein kinase) 29
Phvul.007G048900	7	3998560	4001620	cysteine-rich RLK (RECEPTOR-like protein kinase) 29	cysteine-rich RLK (RECEPTOR-like protein kinase) 29	cysteine-rich RLK (RECEPTOR-like protein kinase) 29	cysteine-rich RLK (RECEPTOR-like protein kinase) 29	cysteine-rich RLK (RECEPTOR-like protein kinase) 29	cysteine-rich RLK (RECEPTOR-like protein kinase) 29
Phvul.007G248100	7	37098956	37107864	S-adenosyl-L-methionine-dependent methyltransferases superfamily protein	S-adenosyl-L-methionine-dependent methyltransferases superfamily protein	S-adenosyl-L-methionine-dependent methyltransferases superfamily protein	S-adenosyl-L-methionine-dependent methyltransferases superfamily protein	S-adenosyl-L-methionine-dependent methyltransferases superfamily protein	S-adenosyl-L-methionine-dependent methyltransferases superfamily protein
Phvul.007G248200	7	37114753	37117987	2-oxoglutarate (2OG) and Fe(II)-dependent oxygenase superfamily protein	2-oxoglutarate (2OG) and Fe(II)-dependent oxygenase superfamily protein	2-oxoglutarate (2OG) and Fe(II)-dependent oxygenase superfamily protein	2-oxoglutarate (2OG) and Fe(II)-dependent oxygenase superfamily protein	2-oxoglutarate (2OG) and Fe(II)-dependent oxygenase superfamily protein	2-oxoglutarate (2OG) and Fe(II)-dependent oxygenase superfamily protein
Phvul.007G248300	7	37120575	37124411	Patatin-like phospholipase family protein	Patatin-like phospholipase family protein	Patatin-like phospholipase family protein	Patatin-like phospholipase family protein	Patatin-like phospholipase family protein	Patatin-like phospholipase family protein
Phvul.007G248400	7	37128209	37130361	2-oxoglutarate (2OG) and Fe(II)-dependent oxygenase superfamily protein	2-oxoglutarate (2OG) and Fe(II)-dependent oxygenase superfamily protein	2-oxoglutarate (2OG) and Fe(II)-dependent oxygenase superfamily protein	2-oxoglutarate (2OG) and Fe(II)-dependent oxygenase superfamily protein	2-oxoglutarate (2OG) and Fe(II)-dependent oxygenase superfamily protein	2-oxoglutarate (2OG) and Fe(II)-dependent oxygenase superfamily protein
Phvul.007G248500	7	37132213	37134912	2-oxoglutarate (2OG) and Fe(II)-dependent oxygenase superfamily protein	2-oxoglutarate (2OG) and Fe(II)-dependent oxygenase superfamily protein	2-oxoglutarate (2OG) and Fe(II)-dependent oxygenase superfamily protein	2-oxoglutarate (2OG) and Fe(II)-dependent oxygenase superfamily protein	2-oxoglutarate (2OG) and Fe(II)-dependent oxygenase superfamily protein	2-oxoglutarate (2OG) and Fe(II)-dependent oxygenase superfamily protein
Phvul.007G248600	7	37139653	37140072
Phvul.007G248700	7	37149113	37151444	2-oxoglutarate (2OG) and Fe(II)-dependent oxygenase superfamily protein	2-oxoglutarate (2OG) and Fe(II)-dependent oxygenase superfamily protein	2-oxoglutarate (2OG) and Fe(II)-dependent oxygenase superfamily protein	2-oxoglutarate (2OG) and Fe(II)-dependent oxygenase superfamily protein	2-oxoglutarate (2OG) and Fe(II)-dependent oxygenase superfamily protein	2-oxoglutarate (2OG) and Fe(II)-dependent oxygenase superfamily protein
Phvul.007G248800	7	37158222	37158533
Phvul.007G248900	7	37163961	37165207	Gibberellin-regulated family protein	Gibberellin-regulated family protein	Gibberellin-regulated family protein	Gibberellin-regulated family protein	Gibberellin-regulated family protein	Gibberellin-regulated family protein
Phvul.007G249100	7	37177204	37182981	peptide chain release factor, putative	peptide chain release factor, putative	peptide chain release factor, putative	peptide chain release factor, putative	peptide chain release factor, putative	peptide chain release factor, putative
Phvul.007G249200	7	37186665	37199736	DHFS-FPGS homolog C	DHFS-FPGS homolog C	DHFS-FPGS homolog C	DHFS-FPGS homolog C	DHFS-FPGS homolog C	DHFS-FPGS homolog C
Phvul.007G249300	7	37200928	37206959	apurinic endonuclease-redox protein	apurinic endonuclease-redox protein	apurinic endonuclease-redox protein	apurinic endonuclease-redox protein	apurinic endonuclease-redox protein	apurinic endonuclease-redox protein
Phvul.007G261400	7	38309666	38327735	P-loop containing nucleoside triphosphate hydrolases superfamily protein	P-loop containing nucleoside triphosphate hydrolases superfamily protein	P-loop containing nucleoside triphosphate hydrolases superfamily protein	P-loop containing nucleoside triphosphate hydrolases superfamily protein	P-loop containing nucleoside triphosphate hydrolases superfamily protein	P-loop containing nucleoside triphosphate hydrolases superfamily protein
Phvul.007G261500	7	38351561	38353215	zinc finger protein 8	zinc finger protein 8	zinc finger protein 8	zinc finger protein 8	zinc finger protein 8	zinc finger protein 8
Phvul.007G261600	7	38367385	38371647
Phvul.007G261700	7	38373507	38374058	Disease resistance-responsive (dirigent-like protein) family protein	Disease resistance-responsive (dirigent-like protein) family protein	Disease resistance-responsive (dirigent-like protein) family protein	Disease resistance-responsive (dirigent-like protein) family protein	Disease resistance-responsive (dirigent-like protein) family protein	Disease resistance-responsive (dirigent-like protein) family protein
Phvul.007G261800	7	38382553	38390625	DNAse I-like superfamily protein	DNAse I-like superfamily protein	DNAse I-like superfamily protein	DNAse I-like superfamily protein	DNAse I-like superfamily protein	DNAse I-like superfamily protein
Phvul.007G261900	7	38392523	38397577	RNI-like superfamily protein	RNI-like superfamily protein	RNI-like superfamily protein	RNI-like superfamily protein	RNI-like superfamily protein	RNI-like superfamily protein
Phvul.007G262000	7	38400117	38405834	P-loop containing nucleoside triphosphate hydrolases superfamily protein	P-loop containing nucleoside triphosphate hydrolases superfamily protein	P-loop containing nucleoside triphosphate hydrolases superfamily protein	P-loop containing nucleoside triphosphate hydrolases superfamily protein	P-loop containing nucleoside triphosphate hydrolases superfamily protein	P-loop containing nucleoside triphosphate hydrolases superfamily protein
Phvul.007G262101	7	38408012	38408920	Dihydropterin pyrophosphokinase / Dihydropteroate synthase	Dihydropterin pyrophosphokinase / Dihydropteroate synthase	Dihydropterin pyrophosphokinase / Dihydropteroate synthase	Dihydropterin pyrophosphokinase / Dihydropteroate synthase	Dihydropterin pyrophosphokinase / Dihydropteroate synthase	Dihydropterin pyrophosphokinase / Dihydropteroate synthase
Phvul.007G262200	7	38413456	38420515	protein phosphatase 2A-4	protein phosphatase 2A-4	protein phosphatase 2A-4	protein phosphatase 2A-4	protein phosphatase 2A-4	protein phosphatase 2A-4
Phvul.007G262300	7	38423486	38428139	Jojoba acyl CoA reductase-related male sterility protein	Jojoba acyl CoA reductase-related male sterility protein	Jojoba acyl CoA reductase-related male sterility protein	Jojoba acyl CoA reductase-related male sterility protein	Jojoba acyl CoA reductase-related male sterility protein	Jojoba acyl CoA reductase-related male sterility protein
Phvul.007G262400	7	38432084	38437914	SET domain protein 38	SET domain protein 38	SET domain protein 38	SET domain protein 38	SET domain protein 38	SET domain protein 38
Phvul.007G262500	7	38439911	38443876	Protein of unknown function (DUF620)	Protein of unknown function (DUF620)	Protein of unknown function (DUF620)	Protein of unknown function (DUF620)	Protein of unknown function (DUF620)	Protein of unknown function (DUF620)
Phvul.007G262600	7	38447046	38450283	SC35-like splicing factor 33	SC35-like splicing factor 33	SC35-like splicing factor 33	SC35-like splicing factor 33	SC35-like splicing factor 33	SC35-like splicing factor 33
Phvul.007G262701	7	38452101	38454079	transducin family protein / WD-40 repeat family protein	transducin family protein / WD-40 repeat family protein	transducin family protein / WD-40 repeat family protein	transducin family protein / WD-40 repeat family protein	transducin family protein / WD-40 repeat family protein	transducin family protein / WD-40 repeat family protein
Phvul.007G262800	7	38456051	38460609	TRAF-like superfamily protein	TRAF-like superfamily protein	TRAF-like superfamily protein	TRAF-like superfamily protein	TRAF-like superfamily protein	TRAF-like superfamily protein
Phvul.008G124100	8	16787741	16788441	CLAVATA3/ESR-RELATED 44	CLAVATA3/ESR-RELATED 44	CLAVATA3/ESR-RELATED 44	CLAVATA3/ESR-RELATED 44	CLAVATA3/ESR-RELATED 44	CLAVATA3/ESR-RELATED 44
Phvul.008G124200	8	16755582	16757827	Protein kinase superfamily protein	Protein kinase superfamily protein	Protein kinase superfamily protein	Protein kinase superfamily protein	Protein kinase superfamily protein	Protein kinase superfamily protein
Phvul.008G124300	8	16672270	16675230	S-locus lectin protein kinase family protein	S-locus lectin protein kinase family protein	S-locus lectin protein kinase family protein	S-locus lectin protein kinase family protein	S-locus lectin protein kinase family protein	S-locus lectin protein kinase family protein
Phvul.008G124400	8	16608575	16610205	F-box/RNI-like/FBD-like domains-containing protein	F-box/RNI-like/FBD-like domains-containing protein	F-box/RNI-like/FBD-like domains-containing protein	F-box/RNI-like/FBD-like domains-containing protein	F-box/RNI-like/FBD-like domains-containing protein	F-box/RNI-like/FBD-like domains-containing protein
Phvul.008G124500	8	19803079	19804421	RNI-like superfamily protein	RNI-like superfamily protein	RNI-like superfamily protein	RNI-like superfamily protein	RNI-like superfamily protein	RNI-like superfamily protein
Phvul.009G075000	9	12777555	12779362	myb domain protein 84	myb domain protein 84	myb domain protein 84	myb domain protein 84	myb domain protein 84	myb domain protein 84
Phvul.009G075100	9	12802311	12811422	branched-chain amino acid transaminase 2	branched-chain amino acid transaminase 2	branched-chain amino acid transaminase 2	branched-chain amino acid transaminase 2	branched-chain amino acid transaminase 2	branched-chain amino acid transaminase 2
Phvul.009G075200	9	12823242	12828829
Phvul.009G075300	9	12834417	12837485	homeobox from Arabidopsis thaliana	homeobox from Arabidopsis thaliana	homeobox from Arabidopsis thaliana	homeobox from Arabidopsis thaliana	homeobox from Arabidopsis thaliana	homeobox from Arabidopsis thaliana
Phvul.009G075400	9	12843454	12847955	glycosyl hydrolase family 10 protein / carbohydrate-binding domain-containing protein	glycosyl hydrolase family 10 protein / carbohydrate-binding domain-containing protein	glycosyl hydrolase family 10 protein / carbohydrate-binding domain-containing protein	glycosyl hydrolase family 10 protein / carbohydrate-binding domain-containing protein	glycosyl hydrolase family 10 protein / carbohydrate-binding domain-containing protein	glycosyl hydrolase family 10 protein / carbohydrate-binding domain-containing protein
Phvul.009G075500	9	12855008	12856161	Zinc finger C-x8-C-x5-C-x3-H type family protein	Zinc finger C-x8-C-x5-C-x3-H type family protein	Zinc finger C-x8-C-x5-C-x3-H type family protein	Zinc finger C-x8-C-x5-C-x3-H type family protein	Zinc finger C-x8-C-x5-C-x3-H type family protein	Zinc finger C-x8-C-x5-C-x3-H type family protein
Phvul.009G075600	9	12862329	12865616	Protein of Unknown Function (DUF239)	Protein of Unknown Function (DUF239)	Protein of Unknown Function (DUF239)	Protein of Unknown Function (DUF239)	Protein of Unknown Function (DUF239)	Protein of Unknown Function (DUF239)
Phvul.010G000100	10	7858	10914
Phvul.010G000200	10	41404	43165	Homeodomain-like superfamily protein	Homeodomain-like superfamily protein	Homeodomain-like superfamily protein	Homeodomain-like superfamily protein	Homeodomain-like superfamily protein	Homeodomain-like superfamily protein
Phvul.010G018400	10	2689239	2693034	Disease resistance protein (TIR-NBS-LRR class) family	Disease resistance protein (TIR-NBS-LRR class) family	Disease resistance protein (TIR-NBS-LRR class) family	Disease resistance protein (TIR-NBS-LRR class) family	Disease resistance protein (TIR-NBS-LRR class) family	Disease resistance protein (TIR-NBS-LRR class) family
Phvul.010G018500	10	2708665	2711338
Phvul.010G018600	10	2718117	2721655	Protein of unknown function, DUF593	Protein of unknown function, DUF593	Protein of unknown function, DUF593	Protein of unknown function, DUF593	Protein of unknown function, DUF593	Protein of unknown function, DUF593
Phvul.010G018700	10	2726413	2728242	Alcohol dehydrogenase transcription factor Myb/SANT-like family protein	Alcohol dehydrogenase transcription factor Myb/SANT-like family protein	Alcohol dehydrogenase transcription factor Myb/SANT-like family protein	Alcohol dehydrogenase transcription factor Myb/SANT-like family protein	Alcohol dehydrogenase transcription factor Myb/SANT-like family protein	Alcohol dehydrogenase transcription factor Myb/SANT-like family protein
Phvul.010G018800	10	2733469	2758261	Helicase/SANT-associated, DNA binding protein	Helicase/SANT-associated, DNA binding protein	Helicase/SANT-associated, DNA binding protein	Helicase/SANT-associated, DNA binding protein	Helicase/SANT-associated, DNA binding protein	Helicase/SANT-associated, DNA binding protein
Phvul.011G032600	11	3004905	3015425	ARF-GAP domain 4	ARF-GAP domain 4	ARF-GAP domain 4	ARF-GAP domain 4	ARF-GAP domain 4	ARF-GAP domain 4
Phvul.011G032700	11	3016631	3018508
Phvul.011G032800	11	3019419	3022697	gibberellin 2-oxidase 8	gibberellin 2-oxidase 8	gibberellin 2-oxidase 8	gibberellin 2-oxidase 8	gibberellin 2-oxidase 8	gibberellin 2-oxidase 8
Phvul.011G032900	11	3027864	3034763	Protein of unknown function (DUF3755)	Protein of unknown function (DUF3755)	Protein of unknown function (DUF3755)	Protein of unknown function (DUF3755)	Protein of unknown function (DUF3755)	Protein of unknown function (DUF3755)
Phvul.011G033000	11	3041024	3046078	Leucine-rich repeat protein kinase family protein	Leucine-rich repeat protein kinase family protein	Leucine-rich repeat protein kinase family protein	Leucine-rich repeat protein kinase family protein	Leucine-rich repeat protein kinase family protein	Leucine-rich repeat protein kinase family protein
Phvul.011G033100	11	3054485	3058682	Glycosyl hydrolase family 10 protein	Glycosyl hydrolase family 10 protein	Glycosyl hydrolase family 10 protein	Glycosyl hydrolase family 10 protein	Glycosyl hydrolase family 10 protein	Glycosyl hydrolase family 10 protein
Phvul.011G033200	11	3066612	3070180	Protein of unknown function (DUF803)	Protein of unknown function (DUF803)	Protein of unknown function (DUF803)	Protein of unknown function (DUF803)	Protein of unknown function (DUF803)	Protein of unknown function (DUF803)
Phvul.011G033300	11	3072787	3075179	glycine-rich protein	glycine-rich protein	glycine-rich protein	glycine-rich protein	glycine-rich protein	glycine-rich protein
Phvul.011G033400	11	3077322	3082888	multimeric translocon complex in the outer envelope membrane 132	multimeric translocon complex in the outer envelope membrane 132	multimeric translocon complex in the outer envelope membrane 132	multimeric translocon complex in the outer envelope membrane 132	multimeric translocon complex in the outer envelope membrane 132	multimeric translocon complex in the outer envelope membrane 132
Phvul.011G033500	11	3092312	3094705	Pentatricopeptide repeat (PPR-like) superfamily protein	Pentatricopeptide repeat (PPR-like) superfamily protein	Pentatricopeptide repeat (PPR-like) superfamily protein	Pentatricopeptide repeat (PPR-like) superfamily protein	Pentatricopeptide repeat (PPR-like) superfamily protein	Pentatricopeptide repeat (PPR-like) superfamily protein
Phvul.011G211400	11	53092201	53099682
Phvul.011G211500	11	53103545	53111722	Cellulose synthase family protein	Cellulose synthase family protein	Cellulose synthase family protein	Cellulose synthase family protein	Cellulose synthase family protein	Cellulose synthase family protein
Phvul.011G211600	11	53113571	53115226	Expressed protein	Expressed protein	Expressed protein	Expressed protein	Expressed protein	Expressed protein
Phvul.011G211700	11	53132028	53134697	CCCH-type zinc finger protein with ARM repeat domain	CCCH-type zinc finger protein with ARM repeat domain	CCCH-type zinc finger protein with ARM repeat domain	CCCH-type zinc finger protein with ARM repeat domain	CCCH-type zinc finger protein with ARM repeat domain	CCCH-type zinc finger protein with ARM repeat domain
Phvul.011G211800	11	53138802	53146692	MATE efflux family protein	MATE efflux family protein	MATE efflux family protein	MATE efflux family protein	MATE efflux family protein	MATE efflux family protein
Phvul.011G211900	11	53150625	53161060	MATE efflux family protein	MATE efflux family protein	MATE efflux family protein	MATE efflux family protein	MATE efflux family protein	MATE efflux family protein
Phvul.011G212000	11	53168273	53170970	myb domain protein 83	myb domain protein 83	myb domain protein 83	myb domain protein 83	myb domain protein 83	myb domain protein 83
Phvul.011G212050	11	53182945	53183510

## Sheet: SF1_SNP
	Supplementary Fig. S1. Distribution of the 87,193 single nucleotide polymorphism (SNP) markers on the 11 chromosomes of common bean. Common bean chromosomes are on the vertical axis. Chromosome length in Mb is on the horizontal axis, and the color represents the number of SNPs per 1Mb window size, SNP density.

## Sheet: SF2_Kin
	Supplementary Figure S2. Kinship plot drawn by GAPIT 3 in 335 common bean accessions, showing two distinct groups.

## Sheet: SF3_Q1.PCA
Supplementary Fig. S3. Population genetic diversity analysis in the Q1 sub-population of 194 accessions of Mesoamerican origin: (A & B) Phylogenetic trees (A - fan and B - unrooted) drawn by neighbor-joining (NJ) method, (c) 3D graphical plot of the principal component analysis (PCA), and (D) PCA.eigenValue plot drawn by GAPIT 3.

## Sheet: SF4_Q2.PCA
Supplementary Fig. S4. Population genetic diversity analysis in the Q2 sub-population of 141 accessions of Andean domestication: (A & B) Phylogenetic trees (A - fan and B - unrooted) drawn by neighbor-joining (NJ) method, (c) 3D graphical plot of the principal component analysis (PCA), and (D) PCA.eigenValue plot drawn by GAPIT 3.
